# Supplementary material for: VCP/p97 Is a Proviral Host Factor for Replication of Chikungunya Virus and Other Alphaviruses
Source: Front Microbiol. 2019 Sep 24;10:2236. doi: 10.3389/fmicb.2019.02236 (PMC6787436; doi:10.3389/fmicb.2019.02236)
Supplement: FILE S1 — Flow cytometry fcs files generated for Figures 1, 4. [file Data_Sheet_1.ZIP]

Archive with 45 entries (35 files):
- Supplemental file 1/
- Supplemental file 1/Figure 1 flow data/
- Supplemental file 1/Figure 1 flow data/VCP siRNA ZsGreen replicate 1/
- Supplemental file 1/Figure 1 flow data/VCP siRNA ZsGreen replicate 1/VCP siRNA ZsGreen.xml
- __MACOSX/
- __MACOSX/Supplemental file 1/
- __MACOSX/Supplemental file 1/Figure 1 flow data/
- __MACOSX/Supplemental file 1/Figure 1 flow data/VCP siRNA ZsGreen replicate 1/
- __MACOSX/Supplemental file 1/Figure 1 flow data/VCP siRNA ZsGreen replicate 1/._VCP siRNA ZsGreen.xml
- Supplemental file 1/Figure 1 flow data/VCP siRNA ZsGreen replicate 1/Specimen_001_NC1_001.fcs
- Supplemental file 1/Figure 1 flow data/VCP siRNA ZsGreen replicate 1/Specimen_001_NC1_002.fcs
- Supplemental file 1/Figure 1 flow data/VCP siRNA ZsGreen replicate 1/28-Jun-2018.wsp
- __MACOSX/Supplemental file 1/Figure 1 flow data/VCP siRNA ZsGreen replicate 1/._28-Jun-2018.wsp
- Supplemental file 1/Figure 1 flow data/VCP siRNA ZsGreen replicate 1/Specimen_001_mock.fcs
- Supplemental file 1/Figure 1 flow data/VCP siRNA ZsGreen replicate 1/Specimen_001_NC1.fcs
- Supplemental file 1/Figure 1 flow data/VCP siRNA ZsGreen replicate 1/Specimen_001_VCP.fcs
- Supplemental file 1/Figure 1 flow data/VCP siRNA ZsGreen replicate 1/Specimen_001_VCP_002.fcs
- Supplemental file 1/Figure 1 flow data/VCP siRNA ZsGreen replicate 1/Specimen_001_VCP_001.fcs
- Supplemental file 1/Figure 1 flow data/VCP siRNA ZsGreen replicate 3/
- Supplemental file 1/Figure 1 flow data/VCP siRNA ZsGreen replicate 3/Specimen_001_VCP-_001.fcs
- Supplemental file 1/Figure 1 flow data/VCP siRNA ZsGreen replicate 3/Specimen_001_VCP-_002.fcs
- Supplemental file 1/Figure 1 flow data/VCP siRNA ZsGreen replicate 3/Specimen_001_NC1_001.fcs
- Supplemental file 1/Figure 1 flow data/VCP siRNA ZsGreen replicate 3/Specimen_001_NC1_002.fcs
- Supplemental file 1/Figure 1 flow data/VCP siRNA ZsGreen replicate 3/Specimen_001_mock.fcs
- Supplemental file 1/Figure 1 flow data/VCP siRNA ZsGreen replicate 3/Specimen_001_VCP-.fcs
- Supplemental file 1/Figure 1 flow data/VCP siRNA ZsGreen replicate 3/VCP siRNA ZsGreen_002.xml
- Supplemental file 1/Figure 1 flow data/VCP siRNA ZsGreen replicate 3/19-Jul-2018.wsp
- Supplemental file 1/Figure 1 flow data/VCP siRNA ZsGreen replicate 3/Specimen_001_NC1.fcs
- Supplemental file 1/Figure 1 flow data/VCP siRNA ZsGreen replicate 2/
- Supplemental file 1/Figure 1 flow data/VCP siRNA ZsGreen replicate 2/Specimen_001_NC1_001.fcs
- Supplemental file 1/Figure 1 flow data/VCP siRNA ZsGreen replicate 2/Specimen_001_NC1_002.fcs
- Supplemental file 1/Figure 1 flow data/VCP siRNA ZsGreen replicate 2/Specimen_001_mock.fcs
- Supplemental file 1/Figure 1 flow data/VCP siRNA ZsGreen replicate 2/Specimen_001_NC1.fcs
- Supplemental file 1/Figure 1 flow data/VCP siRNA ZsGreen replicate 2/VCP siRNA ZsGreen_001.xml
- Supplemental file 1/Figure 1 flow data/VCP siRNA ZsGreen replicate 2/Specimen_001_VCP.fcs
- Supplemental file 1/Figure 1 flow data/VCP siRNA ZsGreen replicate 2/06-Jul-2018.wsp
- Supplemental file 1/Figure 1 flow data/VCP siRNA ZsGreen replicate 2/Specimen_001_VCP_002.fcs
- Supplemental file 1/Figure 1 flow data/VCP siRNA ZsGreen replicate 2/Specimen_001_VCP_001.fcs
- Supplemental file 1/Figure 4 flow data/
- Supplemental file 1/Figure 4 flow data/Replicon-DMSO_rep1.fcs
- Supplemental file 1/Figure 4 flow data/Replicon_Rep-CB5084_rep1.fcs
- Supplemental file 1/Figure 4 flow data/Replicon-CB5083-rep2.fcs
- Supplemental file 1/Figure 4 flow data/Replicon-CB5083-rep3.fcs
- Supplemental file 1/Figure 4 flow data/Replicon-DMSO-rep2.fcs
- Supplemental file 1/Figure 4 flow data/Replicon-DMSO-rep3.fcs
