# Supplementary material for: VCP/p97 Is a Proviral Host Factor for Replication of Chikungunya Virus and Other Alphaviruses
Source: Front Microbiol. 2019 Sep 24;10:2236. doi: 10.3389/fmicb.2019.02236 (PMC6787436; doi:10.3389/fmicb.2019.02236)
Supplement: FILE S1 — Flow cytometry fcs files generated for Figures 1, 4. [file Data_Sheet_1.ZIP › Supplemental file 1/Figure 1 flow data/VCP siRNA ZsGreen replicate 2/VCP siRNA ZsGreen_001.xml]

<?xml version="1.0" encoding="UTF-8"?>
<bdfacs version="Version 8.0.2" release_version="Version 8.0.2"><experiment name="VCP siRNA ZsGreen_001"><date>2018-07-05T13:27:45</date><is_use_global_settings>true</is_use_global_settings><log_decades>4</log_decades><owner_name>LisaNg</owner_name><export_time>2018-07-05T13:28:34</export_time><worksheet_config active_worksheet="Sheet1" active_acquisition_template="Global Sheet1" active_group="ACQUISITION_TEMPLATES"><worksheet name="Global Sheet1" type="ACQUISITION_TEMPLATE" AppSettings="false"><page_setup x="72" y="72" width="612" height="792" imgWidth="468" imgHeight="648" orientation="Portrait" /><properties SpecificType="0" numRows="1" numCols="1" pageBreak="false" showWorkSheetGrid="true" snapToWorkSheetGrid="false" workSheetGridSize="9" pageNumber="false" showNameTime="true" pageTitle="1" pageLeftHeader="0" pageRightHeader="0" pageLeftFooter="8" pageRightFooter="3" /><worksheet_element type="BIEXPDOTPLOT" x="22" y="55" width="258" height="249" opaque="true"><plot type="BIEXPDOTPLOT"><list_data>VCP siRNA ZsGreen_001.Global Worksheets.Global Sheet1</list_data><title_font name="Microsoft Sans Serif" size="12" italic="false" bold="false" color="0x000000" /><label_font name="Microsoft Sans Serif" size="12" italic="false" bold="false" color="0x000000" /><value_font name="Microsoft Sans Serif" size="9" italic="false" bold="false" color="0x000000" /><title tube="true" specimen="true" population="false" string="false" content="" /><labels xLabelVisible="true" yLabelVisible="true" /><parameters xParam="FSC-A" xParamFL="FSC" yParam="SSC-A" yParamFL="SSC" /><tool type="GATETOOL_2D" class="com.bd.applications.heatwave.gate.GateTool2D" layer="Region Layer"><tracker type="POLYGON_TRACKER" /><gate name="All Events\P1" regionType="POLYGON_REGION"><label name="P1" xOffset="-6" yOffset="6" /></gate></tool><layer name="Region Layer" /><layer name="grid_layer" /><background colorID="0xffffff" /><gate_selections><gate name="All Events" /></gate_selections><order_populations>false</order_populations><drawing_order><gate name="All Events" draw="1" /><gate name="All Events\P1" draw="2" /><gate name="All Events\P1\P2" draw="3" /><gate name="All Events\P1\P2\P3" draw="4" /></drawing_order><grid_visibility>false</grid_visibility><tickmark_visibility>true</tickmark_visibility><tickmarklabel_visibility>true</tickmarklabel_visibility><plotoutline_visibility>true</plotoutline_visibility><gridoutline_visibility>true</gridoutline_visibility><fullgridoutline_visibility>true</fullgridoutline_visibility><halfgridoutline_visibility>false</halfgridoutline_visibility><opaque>true</opaque><show_overlay>true</show_overlay><legend_display>false</legend_display><scale_x_axis>false</scale_x_axis><scale_y_axis>false</scale_y_axis><target_area_width_x>2</target_area_width_x><target_area_width_y>2</target_area_width_y><zoom_node /><dotplot_properties><sampledoption_mode>2</sampledoption_mode><display_percent>100</display_percent><display_number>1000</display_number><dot_size>0</dot_size><timescale>false</timescale><acquisition_sampled_option_mode>3</acquisition_sampled_option_mode></dotplot_properties></plot></worksheet_element><worksheet_element type="BIEXPDOTPLOT" x="300" y="56" width="258" height="249" opaque="true"><plot type="BIEXPDOTPLOT"><list_data>VCP siRNA ZsGreen_001.Global Worksheets.Global Sheet1</list_data><title_font name="Microsoft Sans Serif" size="12" italic="false" bold="false" color="0x000000" /><label_font name="Microsoft Sans Serif" size="12" italic="false" bold="false" color="0x000000" /><value_font name="Microsoft Sans Serif" size="9" italic="false" bold="false" color="0x000000" /><title tube="true" specimen="true" population="true" string="false" content="" /><labels xLabelVisible="true" yLabelVisible="true" /><parameters xParam="FSC-A" xParamFL="FSC" yParam="FSC-H" yParamFL="FSC" /><tool type="GATETOOL_2D" class="com.bd.applications.heatwave.gate.GateTool2D" layer="Region Layer"><tracker type="POLYGON_TRACKER" /><gate name="All Events\P1\P2" regionType="POLYGON_REGION"><label name="P2" xOffset="-6" yOffset="6" /></gate></tool><layer name="grid_layer" /><layer name="Region Layer" /><background colorID="0xffffff" /><gate_selections><gate name="All Events\P1" /></gate_selections><order_populations>false</order_populations><drawing_order><gate name="All Events\P1" draw="1" /><gate name="All Events\P1\P2" draw="2" /><gate name="All Events\P1\P2\P3" draw="3" /></drawing_order><grid_visibility>false</grid_visibility><tickmark_visibility>true</tickmark_visibility><tickmarklabel_visibility>true</tickmarklabel_visibility><plotoutline_visibility>true</plotoutline_visibility><gridoutline_visibility>true</gridoutline_visibility><fullgridoutline_visibility>true</fullgridoutline_visibility><halfgridoutline_visibility>false</halfgridoutline_visibility><opaque>true</opaque><show_overlay>true</show_overlay><legend_display>false</legend_display><scale_x_axis>false</scale_x_axis><scale_y_axis>false</scale_y_axis><target_area_width_x>2</target_area_width_x><target_area_width_y>2</target_area_width_y><zoom_node /><dotplot_properties><sampledoption_mode>2</sampledoption_mode><display_percent>100</display_percent><display_number>1000</display_number><dot_size>0</dot_size><timescale>false</timescale><acquisition_sampled_option_mode>3</acquisition_sampled_option_mode></dotplot_properties></plot></worksheet_element><worksheet_element type="BIEXPDOTPLOT" x="574" y="59" width="258" height="249" opaque="true"><plot type="BIEXPDOTPLOT"><list_data>VCP siRNA ZsGreen_001.Global Worksheets.Global Sheet1</list_data><title_font name="Microsoft Sans Serif" size="12" italic="false" bold="false" color="0x000000" /><label_font name="Microsoft Sans Serif" size="12" italic="false" bold="false" color="0x000000" /><value_font name="Microsoft Sans Serif" size="9" italic="false" bold="false" color="0x000000" /><title tube="true" specimen="true" population="true" string="false" content="" /><labels xLabelVisible="true" yLabelVisible="true" /><parameters xParam="FITC-A" xParamFL="FITC" yParam="FSC-A" yParamFL="FSC" /><tool type="GATETOOL_2D" class="com.bd.applications.heatwave.gate.GateTool2D" layer="Region Layer"><tracker type="RECTANGLE_TRACKER" /><gate name="All Events\P1\P2\P3" regionType="RECTANGLE_REGION"><label name="P3" xOffset="-6" yOffset="6" /></gate></tool><layer name="grid_layer" /><layer name="Region Layer" /><background colorID="0xffffff" /><gate_selections><gate name="All Events\P1\P2" /></gate_selections><order_populations>false</order_populations><drawing_order><gate name="All Events\P1\P2" draw="1" /><gate name="All Events\P1\P2\P3" draw="2" /></drawing_order><grid_visibility>false</grid_visibility><tickmark_visibility>true</tickmark_visibility><tickmarklabel_visibility>true</tickmarklabel_visibility><plotoutline_visibility>true</plotoutline_visibility><gridoutline_visibility>true</gridoutline_visibility><fullgridoutline_visibility>true</fullgridoutline_visibility><halfgridoutline_visibility>false</halfgridoutline_visibility><opaque>true</opaque><show_overlay>true</show_overlay><legend_display>false</legend_display><scale_x_axis>false</scale_x_axis><scale_y_axis>false</scale_y_axis><target_area_width_x>2</target_area_width_x><target_area_width_y>2</target_area_width_y><zoom_node /><dotplot_properties><sampledoption_mode>2</sampledoption_mode><display_percent>100</display_percent><display_number>1000</display_number><dot_size>0</dot_size><timescale>false</timescale><acquisition_sampled_option_mode>3</acquisition_sampled_option_mode></dotplot_properties></plot></worksheet_element><worksheet_element type="GATE_HIERARCHY_VIEW" x="132" y="311" width="400" height="115" opaque="true"><GATE_HIERARCHY_VIEW /><list_data>VCP siRNA ZsGreen_001.Global Worksheets.Global Sheet1</list_data><acquisition_sampled_option_mode>1</acquisition_sampled_option_mode><outline_visibility>true</outline_visibility><VIEW_COLUMNS columnCount="4"><COLUMN visible="true" /><COLUMN visible="true" /><COLUMN visible="true" /><COLUMN visible="true" /></VIEW_COLUMNS><FONTINFO name="Microsoft Sans Serif" size="12" isBold="false" isItalic="false" red="0" green="0" blue="0" /></worksheet_element></worksheet><worksheet name="Sheet1" type="ANALYSIS_WORKSHEET" AppSettings="false"><page_setup x="72" y="72" width="612" height="792" imgWidth="468" imgHeight="648" orientation="Portrait" /><properties SpecificType="0" numRows="6" numCols="2" pageBreak="true" showWorkSheetGrid="true" snapToWorkSheetGrid="false" workSheetGridSize="9" pageNumber="false" showNameTime="true" pageTitle="1" pageLeftHeader="0" pageRightHeader="0" pageLeftFooter="8" pageRightFooter="3" /><worksheet_element type="BIEXPDOTPLOT" x="22" y="925" width="258" height="249" opaque="true"><plot type="BIEXPDOTPLOT"><list_data>VCP siRNA ZsGreen_001.Specimen_001.NC1</list_data><title_font name="Microsoft Sans Serif" size="12" italic="false" bold="false" color="0x000000" /><label_font name="Microsoft Sans Serif" size="12" italic="false" bold="false" color="0x000000" /><value_font name="Microsoft Sans Serif" size="9" italic="false" bold="false" color="0x000000" /><title tube="true" specimen="true" population="false" string="false" content="" /><labels xLabelVisible="true" yLabelVisible="true" /><parameters xParam="FSC-A" xParamFL="FSC" yParam="SSC-A" yParamFL="SSC" /><tool type="GATETOOL_2D" class="com.bd.applications.heatwave.gate.GateTool2D" layer="Region Layer"><tracker type="POLYGON_TRACKER" /><gate name="All Events\P1" regionType="POLYGON_REGION"><label name="P1" xOffset="-6" yOffset="6" /></gate></tool><layer name="grid_layer" /><layer name="Region Layer" /><background colorID="0xffffff" /><gate_selections><gate name="All Events" /></gate_selections><order_populations>false</order_populations><drawing_order><gate name="All Events" draw="1" /><gate name="All Events\P1" draw="2" /><gate name="All Events\P1\P2" draw="3" /><gate name="All Events\P1\P2\P3" draw="4" /></drawing_order><grid_visibility>false</grid_visibility><tickmark_visibility>true</tickmark_visibility><tickmarklabel_visibility>true</tickmarklabel_visibility><plotoutline_visibility>true</plotoutline_visibility><gridoutline_visibility>true</gridoutline_visibility><fullgridoutline_visibility>true</fullgridoutline_visibility><halfgridoutline_visibility>false</halfgridoutline_visibility><opaque>true</opaque><show_overlay>true</show_overlay><legend_display>false</legend_display><scale_x_axis>false</scale_x_axis><scale_y_axis>false</scale_y_axis><target_area_width_x>2</target_area_width_x><target_area_width_y>2</target_area_width_y><zoom_node /><dotplot_properties><sampledoption_mode>2</sampledoption_mode><display_percent>100</display_percent><display_number>1000</display_number><dot_size>0</dot_size><timescale>false</timescale><acquisition_sampled_option_mode>3</acquisition_sampled_option_mode></dotplot_properties></plot></worksheet_element><worksheet_element type="BIEXPDOTPLOT" x="300" y="926" width="258" height="249" opaque="true"><plot type="BIEXPDOTPLOT"><list_data>VCP siRNA ZsGreen_001.Specimen_001.NC1</list_data><title_font name="Microsoft Sans Serif" size="12" italic="false" bold="false" color="0x000000" /><label_font name="Microsoft Sans Serif" size="12" italic="false" bold="false" color="0x000000" /><value_font name="Microsoft Sans Serif" size="9" italic="false" bold="false" color="0x000000" /><title tube="true" specimen="true" population="true" string="false" content="" /><labels xLabelVisible="true" yLabelVisible="true" /><parameters xParam="FSC-A" xParamFL="FSC" yParam="FSC-H" yParamFL="FSC" /><tool type="GATETOOL_2D" class="com.bd.applications.heatwave.gate.GateTool2D" layer="Region Layer"><tracker type="POLYGON_TRACKER" /><gate name="All Events\P1\P2" regionType="POLYGON_REGION"><label name="P2" xOffset="-6" yOffset="6" /></gate></tool><layer name="grid_layer" /><layer name="Region Layer" /><background colorID="0xffffff" /><gate_selections><gate name="All Events\P1" /></gate_selections><order_populations>false</order_populations><drawing_order><gate name="All Events\P1" draw="1" /><gate name="All Events\P1\P2" draw="2" /><gate name="All Events\P1\P2\P3" draw="3" /></drawing_order><grid_visibility>false</grid_visibility><tickmark_visibility>true</tickmark_visibility><tickmarklabel_visibility>true</tickmarklabel_visibility><plotoutline_visibility>true</plotoutline_visibility><gridoutline_visibility>true</gridoutline_visibility><fullgridoutline_visibility>true</fullgridoutline_visibility><halfgridoutline_visibility>false</halfgridoutline_visibility><opaque>true</opaque><show_overlay>true</show_overlay><legend_display>false</legend_display><scale_x_axis>false</scale_x_axis><scale_y_axis>false</scale_y_axis><target_area_width_x>2</target_area_width_x><target_area_width_y>2</target_area_width_y><zoom_node /><dotplot_properties><sampledoption_mode>2</sampledoption_mode><display_percent>100</display_percent><display_number>1000</display_number><dot_size>0</dot_size><timescale>false</timescale><acquisition_sampled_option_mode>3</acquisition_sampled_option_mode></dotplot_properties></plot></worksheet_element><worksheet_element type="BIEXPDOTPLOT" x="574" y="929" width="258" height="249" opaque="true"><plot type="BIEXPDOTPLOT"><list_data>VCP siRNA ZsGreen_001.Specimen_001.NC1</list_data><title_font name="Microsoft Sans Serif" size="12" italic="false" bold="false" color="0x000000" /><label_font name="Microsoft Sans Serif" size="12" italic="false" bold="false" color="0x000000" /><value_font name="Microsoft Sans Serif" size="9" italic="false" bold="false" color="0x000000" /><title tube="true" specimen="true" population="true" string="false" content="" /><labels xLabelVisible="true" yLabelVisible="true" /><parameters xParam="FITC-A" xParamFL="FITC" yParam="FSC-A" yParamFL="FSC" /><tool type="GATETOOL_2D" class="com.bd.applications.heatwave.gate.GateTool2D" layer="Region Layer"><tracker type="RECTANGLE_TRACKER" /><gate name="All Events\P1\P2\P3" regionType="RECTANGLE_REGION"><label name="P3" xOffset="-6" yOffset="6" /></gate></tool><layer name="Region Layer" /><layer name="grid_layer" /><background colorID="0xffffff" /><gate_selections><gate name="All Events\P1\P2" /></gate_selections><order_populations>false</order_populations><drawing_order><gate name="All Events\P1\P2" draw="1" /><gate name="All Events\P1\P2\P3" draw="2" /></drawing_order><grid_visibility>false</grid_visibility><tickmark_visibility>true</tickmark_visibility><tickmarklabel_visibility>true</tickmarklabel_visibility><plotoutline_visibility>true</plotoutline_visibility><gridoutline_visibility>true</gridoutline_visibility><fullgridoutline_visibility>true</fullgridoutline_visibility><halfgridoutline_visibility>false</halfgridoutline_visibility><opaque>true</opaque><show_overlay>true</show_overlay><legend_display>false</legend_display><scale_x_axis>false</scale_x_axis><scale_y_axis>false</scale_y_axis><target_area_width_x>2</target_area_width_x><target_area_width_y>2</target_area_width_y><zoom_node /><dotplot_properties><sampledoption_mode>2</sampledoption_mode><display_percent>100</display_percent><display_number>1000</display_number><dot_size>0</dot_size><timescale>false</timescale><acquisition_sampled_option_mode>3</acquisition_sampled_option_mode></dotplot_properties></plot></worksheet_element><worksheet_element type="GATE_HIERARCHY_VIEW" x="132" y="1181" width="400" height="115" opaque="true"><GATE_HIERARCHY_VIEW /><list_data>VCP siRNA ZsGreen_001.Specimen_001.NC1</list_data><acquisition_sampled_option_mode>1</acquisition_sampled_option_mode><outline_visibility>true</outline_visibility><VIEW_COLUMNS columnCount="4"><COLUMN visible="true" /><COLUMN visible="true" /><COLUMN visible="true" /><COLUMN visible="true" /></VIEW_COLUMNS><FONTINFO name="Microsoft Sans Serif" size="12" isBold="false" isItalic="false" red="0" green="0" blue="0" /></worksheet_element><worksheet_element type="BIEXPDOTPLOT" x="22" y="1296" width="258" height="249" opaque="true"><plot type="BIEXPDOTPLOT"><list_data>VCP siRNA ZsGreen_001.Specimen_001.NC1_001</list_data><title_font name="Microsoft Sans Serif" size="12" italic="false" bold="false" color="0x000000" /><label_font name="Microsoft Sans Serif" size="12" italic="false" bold="false" color="0x000000" /><value_font name="Microsoft Sans Serif" size="9" italic="false" bold="false" color="0x000000" /><title tube="true" specimen="true" population="false" string="false" content="" /><labels xLabelVisible="true" yLabelVisible="true" /><parameters xParam="FSC-A" xParamFL="FSC" yParam="SSC-A" yParamFL="SSC" /><tool type="GATETOOL_2D" class="com.bd.applications.heatwave.gate.GateTool2D" layer="Region Layer"><tracker type="POLYGON_TRACKER" /><gate name="All Events\P1" regionType="POLYGON_REGION"><label name="P1" xOffset="-6" yOffset="6" /></gate></tool><layer name="Region Layer" /><layer name="grid_layer" /><background colorID="0xffffff" /><gate_selections><gate name="All Events" /></gate_selections><order_populations>false</order_populations><drawing_order><gate name="All Events" draw="1" /><gate name="All Events\P1" draw="2" /><gate name="All Events\P1\P2" draw="3" /><gate name="All Events\P1\P2\P3" draw="4" /></drawing_order><grid_visibility>false</grid_visibility><tickmark_visibility>true</tickmark_visibility><tickmarklabel_visibility>true</tickmarklabel_visibility><plotoutline_visibility>true</plotoutline_visibility><gridoutline_visibility>true</gridoutline_visibility><fullgridoutline_visibility>true</fullgridoutline_visibility><halfgridoutline_visibility>false</halfgridoutline_visibility><opaque>true</opaque><show_overlay>true</show_overlay><legend_display>false</legend_display><scale_x_axis>false</scale_x_axis><scale_y_axis>false</scale_y_axis><target_area_width_x>2</target_area_width_x><target_area_width_y>2</target_area_width_y><zoom_node /><dotplot_properties><sampledoption_mode>2</sampledoption_mode><display_percent>100</display_percent><display_number>1000</display_number><dot_size>0</dot_size><timescale>false</timescale><acquisition_sampled_option_mode>3</acquisition_sampled_option_mode></dotplot_properties></plot></worksheet_element><worksheet_element type="BIEXPDOTPLOT" x="300" y="1297" width="258" height="249" opaque="true"><plot type="BIEXPDOTPLOT"><list_data>VCP siRNA ZsGreen_001.Specimen_001.NC1_001</list_data><title_font name="Microsoft Sans Serif" size="12" italic="false" bold="false" color="0x000000" /><label_font name="Microsoft Sans Serif" size="12" italic="false" bold="false" color="0x000000" /><value_font name="Microsoft Sans Serif" size="9" italic="false" bold="false" color="0x000000" /><title tube="true" specimen="true" population="true" string="false" content="" /><labels xLabelVisible="true" yLabelVisible="true" /><parameters xParam="FSC-A" xParamFL="FSC" yParam="FSC-H" yParamFL="FSC" /><tool type="GATETOOL_2D" class="com.bd.applications.heatwave.gate.GateTool2D" layer="Region Layer"><tracker type="POLYGON_TRACKER" /><gate name="All Events\P1\P2" regionType="POLYGON_REGION"><label name="P2" xOffset="-6" yOffset="6" /></gate></tool><layer name="Region Layer" /><layer name="grid_layer" /><background colorID="0xffffff" /><gate_selections><gate name="All Events\P1" /></gate_selections><order_populations>false</order_populations><drawing_order><gate name="All Events\P1" draw="1" /><gate name="All Events\P1\P2" draw="2" /><gate name="All Events\P1\P2\P3" draw="3" /></drawing_order><grid_visibility>false</grid_visibility><tickmark_visibility>true</tickmark_visibility><tickmarklabel_visibility>true</tickmarklabel_visibility><plotoutline_visibility>true</plotoutline_visibility><gridoutline_visibility>true</gridoutline_visibility><fullgridoutline_visibility>true</fullgridoutline_visibility><halfgridoutline_visibility>false</halfgridoutline_visibility><opaque>true</opaque><show_overlay>true</show_overlay><legend_display>false</legend_display><scale_x_axis>false</scale_x_axis><scale_y_axis>false</scale_y_axis><target_area_width_x>2</target_area_width_x><target_area_width_y>2</target_area_width_y><zoom_node /><dotplot_properties><sampledoption_mode>2</sampledoption_mode><display_percent>100</display_percent><display_number>1000</display_number><dot_size>0</dot_size><timescale>false</timescale><acquisition_sampled_option_mode>3</acquisition_sampled_option_mode></dotplot_properties></plot></worksheet_element><worksheet_element type="BIEXPDOTPLOT" x="574" y="1300" width="258" height="249" opaque="true"><plot type="BIEXPDOTPLOT"><list_data>VCP siRNA ZsGreen_001.Specimen_001.NC1_001</list_data><title_font name="Microsoft Sans Serif" size="12" italic="false" bold="false" color="0x000000" /><label_font name="Microsoft Sans Serif" size="12" italic="false" bold="false" color="0x000000" /><value_font name="Microsoft Sans Serif" size="9" italic="false" bold="false" color="0x000000" /><title tube="true" specimen="true" population="true" string="false" content="" /><labels xLabelVisible="true" yLabelVisible="true" /><parameters xParam="FITC-A" xParamFL="FITC" yParam="FSC-A" yParamFL="FSC" /><tool type="GATETOOL_2D" class="com.bd.applications.heatwave.gate.GateTool2D" layer="Region Layer"><tracker type="RECTANGLE_TRACKER" /><gate name="All Events\P1\P2\P3" regionType="RECTANGLE_REGION"><label name="P3" xOffset="-6" yOffset="6" /></gate></tool><layer name="grid_layer" /><layer name="Region Layer" /><background colorID="0xffffff" /><gate_selections><gate name="All Events\P1\P2" /></gate_selections><order_populations>false</order_populations><drawing_order><gate name="All Events\P1\P2" draw="1" /><gate name="All Events\P1\P2\P3" draw="2" /></drawing_order><grid_visibility>false</grid_visibility><tickmark_visibility>true</tickmark_visibility><tickmarklabel_visibility>true</tickmarklabel_visibility><plotoutline_visibility>true</plotoutline_visibility><gridoutline_visibility>true</gridoutline_visibility><fullgridoutline_visibility>true</fullgridoutline_visibility><halfgridoutline_visibility>false</halfgridoutline_visibility><opaque>true</opaque><show_overlay>true</show_overlay><legend_display>false</legend_display><scale_x_axis>false</scale_x_axis><scale_y_axis>false</scale_y_axis><target_area_width_x>2</target_area_width_x><target_area_width_y>2</target_area_width_y><zoom_node /><dotplot_properties><sampledoption_mode>2</sampledoption_mode><display_percent>100</display_percent><display_number>1000</display_number><dot_size>0</dot_size><timescale>false</timescale><acquisition_sampled_option_mode>3</acquisition_sampled_option_mode></dotplot_properties></plot></worksheet_element><worksheet_element type="GATE_HIERARCHY_VIEW" x="132" y="1552" width="400" height="115" opaque="true"><GATE_HIERARCHY_VIEW /><list_data>VCP siRNA ZsGreen_001.Specimen_001.NC1_001</list_data><acquisition_sampled_option_mode>1</acquisition_sampled_option_mode><outline_visibility>true</outline_visibility><VIEW_COLUMNS columnCount="4"><COLUMN visible="true" /><COLUMN visible="true" /><COLUMN visible="true" /><COLUMN visible="true" /></VIEW_COLUMNS><FONTINFO name="Microsoft Sans Serif" size="12" isBold="false" isItalic="false" red="0" green="0" blue="0" /></worksheet_element><worksheet_element type="BIEXPDOTPLOT" x="22" y="1851" width="258" height="249" opaque="true"><plot type="BIEXPDOTPLOT"><list_data>VCP siRNA ZsGreen_001.Specimen_001.NC1_002</list_data><title_font name="Microsoft Sans Serif" size="12" italic="false" bold="false" color="0x000000" /><label_font name="Microsoft Sans Serif" size="12" italic="false" bold="false" color="0x000000" /><value_font name="Microsoft Sans Serif" size="9" italic="false" bold="false" color="0x000000" /><title tube="true" specimen="true" population="false" string="false" content="" /><labels xLabelVisible="true" yLabelVisible="true" /><parameters xParam="FSC-A" xParamFL="FSC" yParam="SSC-A" yParamFL="SSC" /><tool type="GATETOOL_2D" class="com.bd.applications.heatwave.gate.GateTool2D" layer="Region Layer"><tracker type="POLYGON_TRACKER" /><gate name="All Events\P1" regionType="POLYGON_REGION"><label name="P1" xOffset="-6" yOffset="6" /></gate></tool><layer name="grid_layer" /><layer name="Region Layer" /><background colorID="0xffffff" /><gate_selections><gate name="All Events" /></gate_selections><order_populations>false</order_populations><drawing_order><gate name="All Events" draw="1" /><gate name="All Events\P1" draw="2" /><gate name="All Events\P1\P2" draw="3" /><gate name="All Events\P1\P2\P3" draw="4" /></drawing_order><grid_visibility>false</grid_visibility><tickmark_visibility>true</tickmark_visibility><tickmarklabel_visibility>true</tickmarklabel_visibility><plotoutline_visibility>true</plotoutline_visibility><gridoutline_visibility>true</gridoutline_visibility><fullgridoutline_visibility>true</fullgridoutline_visibility><halfgridoutline_visibility>false</halfgridoutline_visibility><opaque>true</opaque><show_overlay>true</show_overlay><legend_display>false</legend_display><scale_x_axis>false</scale_x_axis><scale_y_axis>false</scale_y_axis><target_area_width_x>2</target_area_width_x><target_area_width_y>2</target_area_width_y><zoom_node /><dotplot_properties><sampledoption_mode>2</sampledoption_mode><display_percent>100</display_percent><display_number>1000</display_number><dot_size>0</dot_size><timescale>false</timescale><acquisition_sampled_option_mode>3</acquisition_sampled_option_mode></dotplot_properties></plot></worksheet_element><worksheet_element type="BIEXPDOTPLOT" x="300" y="1852" width="258" height="249" opaque="true"><plot type="BIEXPDOTPLOT"><list_data>VCP siRNA ZsGreen_001.Specimen_001.NC1_002</list_data><title_font name="Microsoft Sans Serif" size="12" italic="false" bold="false" color="0x000000" /><label_font name="Microsoft Sans Serif" size="12" italic="false" bold="false" color="0x000000" /><value_font name="Microsoft Sans Serif" size="9" italic="false" bold="false" color="0x000000" /><title tube="true" specimen="true" population="true" string="false" content="" /><labels xLabelVisible="true" yLabelVisible="true" /><parameters xParam="FSC-A" xParamFL="FSC" yParam="FSC-H" yParamFL="FSC" /><tool type="GATETOOL_2D" class="com.bd.applications.heatwave.gate.GateTool2D" layer="Region Layer"><tracker type="POLYGON_TRACKER" /><gate name="All Events\P1\P2" regionType="POLYGON_REGION"><label name="P2" xOffset="-6" yOffset="6" /></gate></tool><layer name="Region Layer" /><layer name="grid_layer" /><background colorID="0xffffff" /><gate_selections><gate name="All Events\P1" /></gate_selections><order_populations>false</order_populations><drawing_order><gate name="All Events\P1" draw="1" /><gate name="All Events\P1\P2" draw="2" /><gate name="All Events\P1\P2\P3" draw="3" /></drawing_order><grid_visibility>false</grid_visibility><tickmark_visibility>true</tickmark_visibility><tickmarklabel_visibility>true</tickmarklabel_visibility><plotoutline_visibility>true</plotoutline_visibility><gridoutline_visibility>true</gridoutline_visibility><fullgridoutline_visibility>true</fullgridoutline_visibility><halfgridoutline_visibility>false</halfgridoutline_visibility><opaque>true</opaque><show_overlay>true</show_overlay><legend_display>false</legend_display><scale_x_axis>false</scale_x_axis><scale_y_axis>false</scale_y_axis><target_area_width_x>2</target_area_width_x><target_area_width_y>2</target_area_width_y><zoom_node /><dotplot_properties><sampledoption_mode>2</sampledoption_mode><display_percent>100</display_percent><display_number>1000</display_number><dot_size>0</dot_size><timescale>false</timescale><acquisition_sampled_option_mode>3</acquisition_sampled_option_mode></dotplot_properties></plot></worksheet_element><worksheet_element type="BIEXPDOTPLOT" x="574" y="1855" width="258" height="249" opaque="true"><plot type="BIEXPDOTPLOT"><list_data>VCP siRNA ZsGreen_001.Specimen_001.NC1_002</list_data><title_font name="Microsoft Sans Serif" size="12" italic="false" bold="false" color="0x000000" /><label_font name="Microsoft Sans Serif" size="12" italic="false" bold="false" color="0x000000" /><value_font name="Microsoft Sans Serif" size="9" italic="false" bold="false" color="0x000000" /><title tube="true" specimen="true" population="true" string="false" content="" /><labels xLabelVisible="true" yLabelVisible="true" /><parameters xParam="FITC-A" xParamFL="FITC" yParam="FSC-A" yParamFL="FSC" /><tool type="GATETOOL_2D" class="com.bd.applications.heatwave.gate.GateTool2D" layer="Region Layer"><tracker type="RECTANGLE_TRACKER" /><gate name="All Events\P1\P2\P3" regionType="RECTANGLE_REGION"><label name="P3" xOffset="-6" yOffset="6" /></gate></tool><layer name="Region Layer" /><layer name="grid_layer" /><background colorID="0xffffff" /><gate_selections><gate name="All Events\P1\P2" /></gate_selections><order_populations>false</order_populations><drawing_order><gate name="All Events\P1\P2" draw="1" /><gate name="All Events\P1\P2\P3" draw="2" /></drawing_order><grid_visibility>false</grid_visibility><tickmark_visibility>true</tickmark_visibility><tickmarklabel_visibility>true</tickmarklabel_visibility><plotoutline_visibility>true</plotoutline_visibility><gridoutline_visibility>true</gridoutline_visibility><fullgridoutline_visibility>true</fullgridoutline_visibility><halfgridoutline_visibility>false</halfgridoutline_visibility><opaque>true</opaque><show_overlay>true</show_overlay><legend_display>false</legend_display><scale_x_axis>false</scale_x_axis><scale_y_axis>false</scale_y_axis><target_area_width_x>2</target_area_width_x><target_area_width_y>2</target_area_width_y><zoom_node /><dotplot_properties><sampledoption_mode>2</sampledoption_mode><display_percent>100</display_percent><display_number>1000</display_number><dot_size>0</dot_size><timescale>false</timescale><acquisition_sampled_option_mode>3</acquisition_sampled_option_mode></dotplot_properties></plot></worksheet_element><worksheet_element type="GATE_HIERARCHY_VIEW" x="132" y="2107" width="400" height="115" opaque="true"><GATE_HIERARCHY_VIEW /><list_data>VCP siRNA ZsGreen_001.Specimen_001.NC1_002</list_data><acquisition_sampled_option_mode>1</acquisition_sampled_option_mode><outline_visibility>true</outline_visibility><VIEW_COLUMNS columnCount="4"><COLUMN visible="true" /><COLUMN visible="true" /><COLUMN visible="true" /><COLUMN visible="true" /></VIEW_COLUMNS><FONTINFO name="Microsoft Sans Serif" size="12" isBold="false" isItalic="false" red="0" green="0" blue="0" /></worksheet_element><worksheet_element type="BIEXPDOTPLOT" x="22" y="2222" width="258" height="249" opaque="true"><plot type="BIEXPDOTPLOT"><list_data>VCP siRNA ZsGreen_001.Specimen_001.VCP-KMT</list_data><title_font name="Microsoft Sans Serif" size="12" italic="false" bold="false" color="0x000000" /><label_font name="Microsoft Sans Serif" size="12" italic="false" bold="false" color="0x000000" /><value_font name="Microsoft Sans Serif" size="9" italic="false" bold="false" color="0x000000" /><title tube="true" specimen="true" population="false" string="false" content="" /><labels xLabelVisible="true" yLabelVisible="true" /><parameters xParam="FSC-A" xParamFL="FSC" yParam="SSC-A" yParamFL="SSC" /><tool type="GATETOOL_2D" class="com.bd.applications.heatwave.gate.GateTool2D" layer="Region Layer"><tracker type="POLYGON_TRACKER" /><gate name="All Events\P1" regionType="POLYGON_REGION"><label name="P1" xOffset="-6" yOffset="6" /></gate></tool><layer name="grid_layer" /><layer name="Region Layer" /><background colorID="0xffffff" /><gate_selections><gate name="All Events" /></gate_selections><order_populations>false</order_populations><drawing_order><gate name="All Events" draw="1" /><gate name="All Events\P1" draw="2" /><gate name="All Events\P1\P2" draw="3" /><gate name="All Events\P1\P2\P3" draw="4" /></drawing_order><grid_visibility>false</grid_visibility><tickmark_visibility>true</tickmark_visibility><tickmarklabel_visibility>true</tickmarklabel_visibility><plotoutline_visibility>true</plotoutline_visibility><gridoutline_visibility>true</gridoutline_visibility><fullgridoutline_visibility>true</fullgridoutline_visibility><halfgridoutline_visibility>false</halfgridoutline_visibility><opaque>true</opaque><show_overlay>true</show_overlay><legend_display>false</legend_display><scale_x_axis>false</scale_x_axis><scale_y_axis>false</scale_y_axis><target_area_width_x>2</target_area_width_x><target_area_width_y>2</target_area_width_y><zoom_node /><dotplot_properties><sampledoption_mode>2</sampledoption_mode><display_percent>100</display_percent><display_number>1000</display_number><dot_size>0</dot_size><timescale>false</timescale><acquisition_sampled_option_mode>3</acquisition_sampled_option_mode></dotplot_properties></plot></worksheet_element><worksheet_element type="BIEXPDOTPLOT" x="300" y="2223" width="258" height="249" opaque="true"><plot type="BIEXPDOTPLOT"><list_data>VCP siRNA ZsGreen_001.Specimen_001.VCP-KMT</list_data><title_font name="Microsoft Sans Serif" size="12" italic="false" bold="false" color="0x000000" /><label_font name="Microsoft Sans Serif" size="12" italic="false" bold="false" color="0x000000" /><value_font name="Microsoft Sans Serif" size="9" italic="false" bold="false" color="0x000000" /><title tube="true" specimen="true" population="true" string="false" content="" /><labels xLabelVisible="true" yLabelVisible="true" /><parameters xParam="FSC-A" xParamFL="FSC" yParam="FSC-H" yParamFL="FSC" /><tool type="GATETOOL_2D" class="com.bd.applications.heatwave.gate.GateTool2D" layer="Region Layer"><tracker type="POLYGON_TRACKER" /><gate name="All Events\P1\P2" regionType="POLYGON_REGION"><label name="P2" xOffset="-6" yOffset="6" /></gate></tool><layer name="Region Layer" /><layer name="grid_layer" /><background colorID="0xffffff" /><gate_selections><gate name="All Events\P1" /></gate_selections><order_populations>false</order_populations><drawing_order><gate name="All Events\P1" draw="1" /><gate name="All Events\P1\P2" draw="2" /><gate name="All Events\P1\P2\P3" draw="3" /></drawing_order><grid_visibility>false</grid_visibility><tickmark_visibility>true</tickmark_visibility><tickmarklabel_visibility>true</tickmarklabel_visibility><plotoutline_visibility>true</plotoutline_visibility><gridoutline_visibility>true</gridoutline_visibility><fullgridoutline_visibility>true</fullgridoutline_visibility><halfgridoutline_visibility>false</halfgridoutline_visibility><opaque>true</opaque><show_overlay>true</show_overlay><legend_display>false</legend_display><scale_x_axis>false</scale_x_axis><scale_y_axis>false</scale_y_axis><target_area_width_x>2</target_area_width_x><target_area_width_y>2</target_area_width_y><zoom_node /><dotplot_properties><sampledoption_mode>2</sampledoption_mode><display_percent>100</display_percent><display_number>1000</display_number><dot_size>0</dot_size><timescale>false</timescale><acquisition_sampled_option_mode>3</acquisition_sampled_option_mode></dotplot_properties></plot></worksheet_element><worksheet_element type="BIEXPDOTPLOT" x="574" y="2226" width="258" height="249" opaque="true"><plot type="BIEXPDOTPLOT"><list_data>VCP siRNA ZsGreen_001.Specimen_001.VCP-KMT</list_data><title_font name="Microsoft Sans Serif" size="12" italic="false" bold="false" color="0x000000" /><label_font name="Microsoft Sans Serif" size="12" italic="false" bold="false" color="0x000000" /><value_font name="Microsoft Sans Serif" size="9" italic="false" bold="false" color="0x000000" /><title tube="true" specimen="true" population="true" string="false" content="" /><labels xLabelVisible="true" yLabelVisible="true" /><parameters xParam="FITC-A" xParamFL="FITC" yParam="FSC-A" yParamFL="FSC" /><tool type="GATETOOL_2D" class="com.bd.applications.heatwave.gate.GateTool2D" layer="Region Layer"><tracker type="RECTANGLE_TRACKER" /><gate name="All Events\P1\P2\P3" regionType="RECTANGLE_REGION"><label name="P3" xOffset="-6" yOffset="6" /></gate></tool><layer name="Region Layer" /><layer name="grid_layer" /><background colorID="0xffffff" /><gate_selections><gate name="All Events\P1\P2" /></gate_selections><order_populations>false</order_populations><drawing_order><gate name="All Events\P1\P2" draw="1" /><gate name="All Events\P1\P2\P3" draw="2" /></drawing_order><grid_visibility>false</grid_visibility><tickmark_visibility>true</tickmark_visibility><tickmarklabel_visibility>true</tickmarklabel_visibility><plotoutline_visibility>true</plotoutline_visibility><gridoutline_visibility>true</gridoutline_visibility><fullgridoutline_visibility>true</fullgridoutline_visibility><halfgridoutline_visibility>false</halfgridoutline_visibility><opaque>true</opaque><show_overlay>true</show_overlay><legend_display>false</legend_display><scale_x_axis>false</scale_x_axis><scale_y_axis>false</scale_y_axis><target_area_width_x>2</target_area_width_x><target_area_width_y>2</target_area_width_y><zoom_node /><dotplot_properties><sampledoption_mode>2</sampledoption_mode><display_percent>100</display_percent><display_number>1000</display_number><dot_size>0</dot_size><timescale>false</timescale><acquisition_sampled_option_mode>3</acquisition_sampled_option_mode></dotplot_properties></plot></worksheet_element><worksheet_element type="GATE_HIERARCHY_VIEW" x="132" y="2478" width="400" height="115" opaque="true"><GATE_HIERARCHY_VIEW /><list_data>VCP siRNA ZsGreen_001.Specimen_001.VCP-KMT</list_data><acquisition_sampled_option_mode>1</acquisition_sampled_option_mode><outline_visibility>true</outline_visibility><VIEW_COLUMNS columnCount="4"><COLUMN visible="true" /><COLUMN visible="true" /><COLUMN visible="true" /><COLUMN visible="true" /></VIEW_COLUMNS><FONTINFO name="Microsoft Sans Serif" size="12" isBold="false" isItalic="false" red="0" green="0" blue="0" /></worksheet_element><worksheet_element type="BIEXPDOTPLOT" x="22" y="2777" width="258" height="249" opaque="true"><plot type="BIEXPDOTPLOT"><list_data>VCP siRNA ZsGreen_001.Specimen_001.VCP-KMT_001</list_data><title_font name="Microsoft Sans Serif" size="12" italic="false" bold="false" color="0x000000" /><label_font name="Microsoft Sans Serif" size="12" italic="false" bold="false" color="0x000000" /><value_font name="Microsoft Sans Serif" size="9" italic="false" bold="false" color="0x000000" /><title tube="true" specimen="true" population="false" string="false" content="" /><labels xLabelVisible="true" yLabelVisible="true" /><parameters xParam="FSC-A" xParamFL="FSC" yParam="SSC-A" yParamFL="SSC" /><tool type="GATETOOL_2D" class="com.bd.applications.heatwave.gate.GateTool2D" layer="Region Layer"><tracker type="POLYGON_TRACKER" /><gate name="All Events\P1" regionType="POLYGON_REGION"><label name="P1" xOffset="-6" yOffset="6" /></gate></tool><layer name="Region Layer" /><layer name="grid_layer" /><background colorID="0xffffff" /><gate_selections><gate name="All Events" /></gate_selections><order_populations>false</order_populations><drawing_order><gate name="All Events" draw="1" /><gate name="All Events\P1" draw="2" /><gate name="All Events\P1\P2" draw="3" /><gate name="All Events\P1\P2\P3" draw="4" /></drawing_order><grid_visibility>false</grid_visibility><tickmark_visibility>true</tickmark_visibility><tickmarklabel_visibility>true</tickmarklabel_visibility><plotoutline_visibility>true</plotoutline_visibility><gridoutline_visibility>true</gridoutline_visibility><fullgridoutline_visibility>true</fullgridoutline_visibility><halfgridoutline_visibility>false</halfgridoutline_visibility><opaque>true</opaque><show_overlay>true</show_overlay><legend_display>false</legend_display><scale_x_axis>false</scale_x_axis><scale_y_axis>false</scale_y_axis><target_area_width_x>2</target_area_width_x><target_area_width_y>2</target_area_width_y><zoom_node /><dotplot_properties><sampledoption_mode>2</sampledoption_mode><display_percent>100</display_percent><display_number>1000</display_number><dot_size>0</dot_size><timescale>false</timescale><acquisition_sampled_option_mode>3</acquisition_sampled_option_mode></dotplot_properties></plot></worksheet_element><worksheet_element type="BIEXPDOTPLOT" x="300" y="2778" width="258" height="249" opaque="true"><plot type="BIEXPDOTPLOT"><list_data>VCP siRNA ZsGreen_001.Specimen_001.VCP-KMT_001</list_data><title_font name="Microsoft Sans Serif" size="12" italic="false" bold="false" color="0x000000" /><label_font name="Microsoft Sans Serif" size="12" italic="false" bold="false" color="0x000000" /><value_font name="Microsoft Sans Serif" size="9" italic="false" bold="false" color="0x000000" /><title tube="true" specimen="true" population="true" string="false" content="" /><labels xLabelVisible="true" yLabelVisible="true" /><parameters xParam="FSC-A" xParamFL="FSC" yParam="FSC-H" yParamFL="FSC" /><tool type="GATETOOL_2D" class="com.bd.applications.heatwave.gate.GateTool2D" layer="Region Layer"><tracker type="POLYGON_TRACKER" /><gate name="All Events\P1\P2" regionType="POLYGON_REGION"><label name="P2" xOffset="-6" yOffset="6" /></gate></tool><layer name="grid_layer" /><layer name="Region Layer" /><background colorID="0xffffff" /><gate_selections><gate name="All Events\P1" /></gate_selections><order_populations>false</order_populations><drawing_order><gate name="All Events\P1" draw="1" /><gate name="All Events\P1\P2" draw="2" /><gate name="All Events\P1\P2\P3" draw="3" /></drawing_order><grid_visibility>false</grid_visibility><tickmark_visibility>true</tickmark_visibility><tickmarklabel_visibility>true</tickmarklabel_visibility><plotoutline_visibility>true</plotoutline_visibility><gridoutline_visibility>true</gridoutline_visibility><fullgridoutline_visibility>true</fullgridoutline_visibility><halfgridoutline_visibility>false</halfgridoutline_visibility><opaque>true</opaque><show_overlay>true</show_overlay><legend_display>false</legend_display><scale_x_axis>false</scale_x_axis><scale_y_axis>false</scale_y_axis><target_area_width_x>2</target_area_width_x><target_area_width_y>2</target_area_width_y><zoom_node /><dotplot_properties><sampledoption_mode>2</sampledoption_mode><display_percent>100</display_percent><display_number>1000</display_number><dot_size>0</dot_size><timescale>false</timescale><acquisition_sampled_option_mode>3</acquisition_sampled_option_mode></dotplot_properties></plot></worksheet_element><worksheet_element type="BIEXPDOTPLOT" x="574" y="2781" width="258" height="249" opaque="true"><plot type="BIEXPDOTPLOT"><list_data>VCP siRNA ZsGreen_001.Specimen_001.VCP-KMT_001</list_data><title_font name="Microsoft Sans Serif" size="12" italic="false" bold="false" color="0x000000" /><label_font name="Microsoft Sans Serif" size="12" italic="false" bold="false" color="0x000000" /><value_font name="Microsoft Sans Serif" size="9" italic="false" bold="false" color="0x000000" /><title tube="true" specimen="true" population="true" string="false" content="" /><labels xLabelVisible="true" yLabelVisible="true" /><parameters xParam="FITC-A" xParamFL="FITC" yParam="FSC-A" yParamFL="FSC" /><tool type="GATETOOL_2D" class="com.bd.applications.heatwave.gate.GateTool2D" layer="Region Layer"><tracker type="RECTANGLE_TRACKER" /><gate name="All Events\P1\P2\P3" regionType="RECTANGLE_REGION"><label name="P3" xOffset="-6" yOffset="6" /></gate></tool><layer name="Region Layer" /><layer name="grid_layer" /><background colorID="0xffffff" /><gate_selections><gate name="All Events\P1\P2" /></gate_selections><order_populations>false</order_populations><drawing_order><gate name="All Events\P1\P2" draw="1" /><gate name="All Events\P1\P2\P3" draw="2" /></drawing_order><grid_visibility>false</grid_visibility><tickmark_visibility>true</tickmark_visibility><tickmarklabel_visibility>true</tickmarklabel_visibility><plotoutline_visibility>true</plotoutline_visibility><gridoutline_visibility>true</gridoutline_visibility><fullgridoutline_visibility>true</fullgridoutline_visibility><halfgridoutline_visibility>false</halfgridoutline_visibility><opaque>true</opaque><show_overlay>true</show_overlay><legend_display>false</legend_display><scale_x_axis>false</scale_x_axis><scale_y_axis>false</scale_y_axis><target_area_width_x>2</target_area_width_x><target_area_width_y>2</target_area_width_y><zoom_node /><dotplot_properties><sampledoption_mode>2</sampledoption_mode><display_percent>100</display_percent><display_number>1000</display_number><dot_size>0</dot_size><timescale>false</timescale><acquisition_sampled_option_mode>3</acquisition_sampled_option_mode></dotplot_properties></plot></worksheet_element><worksheet_element type="GATE_HIERARCHY_VIEW" x="132" y="3033" width="400" height="115" opaque="true"><GATE_HIERARCHY_VIEW /><list_data>VCP siRNA ZsGreen_001.Specimen_001.VCP-KMT_001</list_data><acquisition_sampled_option_mode>1</acquisition_sampled_option_mode><outline_visibility>true</outline_visibility><VIEW_COLUMNS columnCount="4"><COLUMN visible="true" /><COLUMN visible="true" /><COLUMN visible="true" /><COLUMN visible="true" /></VIEW_COLUMNS><FONTINFO name="Microsoft Sans Serif" size="12" isBold="false" isItalic="false" red="0" green="0" blue="0" /></worksheet_element><worksheet_element type="BIEXPDOTPLOT" x="22" y="3148" width="258" height="249" opaque="true"><plot type="BIEXPDOTPLOT"><list_data>VCP siRNA ZsGreen_001.Specimen_001.VCP-KMT_002</list_data><title_font name="Microsoft Sans Serif" size="12" italic="false" bold="false" color="0x000000" /><label_font name="Microsoft Sans Serif" size="12" italic="false" bold="false" color="0x000000" /><value_font name="Microsoft Sans Serif" size="9" italic="false" bold="false" color="0x000000" /><title tube="true" specimen="true" population="false" string="false" content="" /><labels xLabelVisible="true" yLabelVisible="true" /><parameters xParam="FSC-A" xParamFL="FSC" yParam="SSC-A" yParamFL="SSC" /><tool type="GATETOOL_2D" class="com.bd.applications.heatwave.gate.GateTool2D" layer="Region Layer"><tracker type="POLYGON_TRACKER" /><gate name="All Events\P1" regionType="POLYGON_REGION"><label name="P1" xOffset="-6" yOffset="6" /></gate></tool><layer name="Region Layer" /><layer name="grid_layer" /><background colorID="0xffffff" /><gate_selections><gate name="All Events" /></gate_selections><order_populations>false</order_populations><drawing_order><gate name="All Events" draw="1" /><gate name="All Events\P1" draw="2" /><gate name="All Events\P1\P2" draw="3" /><gate name="All Events\P1\P2\P3" draw="4" /></drawing_order><grid_visibility>false</grid_visibility><tickmark_visibility>true</tickmark_visibility><tickmarklabel_visibility>true</tickmarklabel_visibility><plotoutline_visibility>true</plotoutline_visibility><gridoutline_visibility>true</gridoutline_visibility><fullgridoutline_visibility>true</fullgridoutline_visibility><halfgridoutline_visibility>false</halfgridoutline_visibility><opaque>true</opaque><show_overlay>true</show_overlay><legend_display>false</legend_display><scale_x_axis>false</scale_x_axis><scale_y_axis>false</scale_y_axis><target_area_width_x>2</target_area_width_x><target_area_width_y>2</target_area_width_y><zoom_node /><dotplot_properties><sampledoption_mode>2</sampledoption_mode><display_percent>100</display_percent><display_number>1000</display_number><dot_size>0</dot_size><timescale>false</timescale><acquisition_sampled_option_mode>3</acquisition_sampled_option_mode></dotplot_properties></plot></worksheet_element><worksheet_element type="BIEXPDOTPLOT" x="300" y="3149" width="258" height="249" opaque="true"><plot type="BIEXPDOTPLOT"><list_data>VCP siRNA ZsGreen_001.Specimen_001.VCP-KMT_002</list_data><title_font name="Microsoft Sans Serif" size="12" italic="false" bold="false" color="0x000000" /><label_font name="Microsoft Sans Serif" size="12" italic="false" bold="false" color="0x000000" /><value_font name="Microsoft Sans Serif" size="9" italic="false" bold="false" color="0x000000" /><title tube="true" specimen="true" population="true" string="false" content="" /><labels xLabelVisible="true" yLabelVisible="true" /><parameters xParam="FSC-A" xParamFL="FSC" yParam="FSC-H" yParamFL="FSC" /><tool type="GATETOOL_2D" class="com.bd.applications.heatwave.gate.GateTool2D" layer="Region Layer"><tracker type="POLYGON_TRACKER" /><gate name="All Events\P1\P2" regionType="POLYGON_REGION"><label name="P2" xOffset="-6" yOffset="6" /></gate></tool><layer name="grid_layer" /><layer name="Region Layer" /><background colorID="0xffffff" /><gate_selections><gate name="All Events\P1" /></gate_selections><order_populations>false</order_populations><drawing_order><gate name="All Events\P1" draw="1" /><gate name="All Events\P1\P2" draw="2" /><gate name="All Events\P1\P2\P3" draw="3" /></drawing_order><grid_visibility>false</grid_visibility><tickmark_visibility>true</tickmark_visibility><tickmarklabel_visibility>true</tickmarklabel_visibility><plotoutline_visibility>true</plotoutline_visibility><gridoutline_visibility>true</gridoutline_visibility><fullgridoutline_visibility>true</fullgridoutline_visibility><halfgridoutline_visibility>false</halfgridoutline_visibility><opaque>true</opaque><show_overlay>true</show_overlay><legend_display>false</legend_display><scale_x_axis>false</scale_x_axis><scale_y_axis>false</scale_y_axis><target_area_width_x>2</target_area_width_x><target_area_width_y>2</target_area_width_y><zoom_node /><dotplot_properties><sampledoption_mode>2</sampledoption_mode><display_percent>100</display_percent><display_number>1000</display_number><dot_size>0</dot_size><timescale>false</timescale><acquisition_sampled_option_mode>3</acquisition_sampled_option_mode></dotplot_properties></plot></worksheet_element><worksheet_element type="BIEXPDOTPLOT" x="574" y="3152" width="258" height="249" opaque="true"><plot type="BIEXPDOTPLOT"><list_data>VCP siRNA ZsGreen_001.Specimen_001.VCP-KMT_002</list_data><title_font name="Microsoft Sans Serif" size="12" italic="false" bold="false" color="0x000000" /><label_font name="Microsoft Sans Serif" size="12" italic="false" bold="false" color="0x000000" /><value_font name="Microsoft Sans Serif" size="9" italic="false" bold="false" color="0x000000" /><title tube="true" specimen="true" population="true" string="false" content="" /><labels xLabelVisible="true" yLabelVisible="true" /><parameters xParam="FITC-A" xParamFL="FITC" yParam="FSC-A" yParamFL="FSC" /><tool type="GATETOOL_2D" class="com.bd.applications.heatwave.gate.GateTool2D" layer="Region Layer"><tracker type="RECTANGLE_TRACKER" /><gate name="All Events\P1\P2\P3" regionType="RECTANGLE_REGION"><label name="P3" xOffset="-6" yOffset="6" /></gate></tool><layer name="Region Layer" /><layer name="grid_layer" /><background colorID="0xffffff" /><gate_selections><gate name="All Events\P1\P2" /></gate_selections><order_populations>false</order_populations><drawing_order><gate name="All Events\P1\P2" draw="1" /><gate name="All Events\P1\P2\P3" draw="2" /></drawing_order><grid_visibility>false</grid_visibility><tickmark_visibility>true</tickmark_visibility><tickmarklabel_visibility>true</tickmarklabel_visibility><plotoutline_visibility>true</plotoutline_visibility><gridoutline_visibility>true</gridoutline_visibility><fullgridoutline_visibility>true</fullgridoutline_visibility><halfgridoutline_visibility>false</halfgridoutline_visibility><opaque>true</opaque><show_overlay>true</show_overlay><legend_display>false</legend_display><scale_x_axis>false</scale_x_axis><scale_y_axis>false</scale_y_axis><target_area_width_x>2</target_area_width_x><target_area_width_y>2</target_area_width_y><zoom_node /><dotplot_properties><sampledoption_mode>2</sampledoption_mode><display_percent>100</display_percent><display_number>1000</display_number><dot_size>0</dot_size><timescale>false</timescale><acquisition_sampled_option_mode>3</acquisition_sampled_option_mode></dotplot_properties></plot></worksheet_element><worksheet_element type="GATE_HIERARCHY_VIEW" x="132" y="3404" width="400" height="115" opaque="true"><GATE_HIERARCHY_VIEW /><list_data>VCP siRNA ZsGreen_001.Specimen_001.VCP-KMT_002</list_data><acquisition_sampled_option_mode>1</acquisition_sampled_option_mode><outline_visibility>true</outline_visibility><VIEW_COLUMNS columnCount="4"><COLUMN visible="true" /><COLUMN visible="true" /><COLUMN visible="true" /><COLUMN visible="true" /></VIEW_COLUMNS><FONTINFO name="Microsoft Sans Serif" size="12" isBold="false" isItalic="false" red="0" green="0" blue="0" /></worksheet_element><worksheet_element type="BIEXPDOTPLOT" x="22" y="3702" width="258" height="249" opaque="true"><plot type="BIEXPDOTPLOT"><list_data>VCP siRNA ZsGreen_001.Specimen_001.mock</list_data><title_font name="Microsoft Sans Serif" size="12" italic="false" bold="false" color="0x000000" /><label_font name="Microsoft Sans Serif" size="12" italic="false" bold="false" color="0x000000" /><value_font name="Microsoft Sans Serif" size="9" italic="false" bold="false" color="0x000000" /><title tube="true" specimen="true" population="false" string="false" content="" /><labels xLabelVisible="true" yLabelVisible="true" /><parameters xParam="FSC-A" xParamFL="FSC" yParam="SSC-A" yParamFL="SSC" /><tool type="GATETOOL_2D" class="com.bd.applications.heatwave.gate.GateTool2D" layer="Region Layer"><tracker type="POLYGON_TRACKER" /><gate name="All Events\P1" regionType="POLYGON_REGION"><label name="P1" xOffset="-6" yOffset="6" /></gate></tool><layer name="Region Layer" /><layer name="grid_layer" /><background colorID="0xffffff" /><gate_selections><gate name="All Events" /></gate_selections><order_populations>false</order_populations><drawing_order><gate name="All Events" draw="1" /><gate name="All Events\P1" draw="2" /><gate name="All Events\P1\P2" draw="3" /><gate name="All Events\P1\P2\P3" draw="4" /></drawing_order><grid_visibility>false</grid_visibility><tickmark_visibility>true</tickmark_visibility><tickmarklabel_visibility>true</tickmarklabel_visibility><plotoutline_visibility>true</plotoutline_visibility><gridoutline_visibility>true</gridoutline_visibility><fullgridoutline_visibility>true</fullgridoutline_visibility><halfgridoutline_visibility>false</halfgridoutline_visibility><opaque>true</opaque><show_overlay>true</show_overlay><legend_display>false</legend_display><scale_x_axis>false</scale_x_axis><scale_y_axis>false</scale_y_axis><target_area_width_x>2</target_area_width_x><target_area_width_y>2</target_area_width_y><zoom_node /><dotplot_properties><sampledoption_mode>2</sampledoption_mode><display_percent>100</display_percent><display_number>1000</display_number><dot_size>0</dot_size><timescale>false</timescale><acquisition_sampled_option_mode>3</acquisition_sampled_option_mode></dotplot_properties></plot></worksheet_element><worksheet_element type="BIEXPDOTPLOT" x="300" y="3703" width="258" height="249" opaque="true"><plot type="BIEXPDOTPLOT"><list_data>VCP siRNA ZsGreen_001.Specimen_001.mock</list_data><title_font name="Microsoft Sans Serif" size="12" italic="false" bold="false" color="0x000000" /><label_font name="Microsoft Sans Serif" size="12" italic="false" bold="false" color="0x000000" /><value_font name="Microsoft Sans Serif" size="9" italic="false" bold="false" color="0x000000" /><title tube="true" specimen="true" population="true" string="false" content="" /><labels xLabelVisible="true" yLabelVisible="true" /><parameters xParam="FSC-A" xParamFL="FSC" yParam="FSC-H" yParamFL="FSC" /><tool type="GATETOOL_2D" class="com.bd.applications.heatwave.gate.GateTool2D" layer="Region Layer"><tracker type="POLYGON_TRACKER" /><gate name="All Events\P1\P2" regionType="POLYGON_REGION"><label name="P2" xOffset="-6" yOffset="6" /></gate></tool><layer name="grid_layer" /><layer name="Region Layer" /><background colorID="0xffffff" /><gate_selections><gate name="All Events\P1" /></gate_selections><order_populations>false</order_populations><drawing_order><gate name="All Events\P1" draw="1" /><gate name="All Events\P1\P2" draw="2" /><gate name="All Events\P1\P2\P3" draw="3" /></drawing_order><grid_visibility>false</grid_visibility><tickmark_visibility>true</tickmark_visibility><tickmarklabel_visibility>true</tickmarklabel_visibility><plotoutline_visibility>true</plotoutline_visibility><gridoutline_visibility>true</gridoutline_visibility><fullgridoutline_visibility>true</fullgridoutline_visibility><halfgridoutline_visibility>false</halfgridoutline_visibility><opaque>true</opaque><show_overlay>true</show_overlay><legend_display>false</legend_display><scale_x_axis>false</scale_x_axis><scale_y_axis>false</scale_y_axis><target_area_width_x>2</target_area_width_x><target_area_width_y>2</target_area_width_y><zoom_node /><dotplot_properties><sampledoption_mode>2</sampledoption_mode><display_percent>100</display_percent><display_number>1000</display_number><dot_size>0</dot_size><timescale>false</timescale><acquisition_sampled_option_mode>3</acquisition_sampled_option_mode></dotplot_properties></plot></worksheet_element><worksheet_element type="BIEXPDOTPLOT" x="574" y="3706" width="258" height="249" opaque="true"><plot type="BIEXPDOTPLOT"><list_data>VCP siRNA ZsGreen_001.Specimen_001.mock</list_data><title_font name="Microsoft Sans Serif" size="12" italic="false" bold="false" color="0x000000" /><label_font name="Microsoft Sans Serif" size="12" italic="false" bold="false" color="0x000000" /><value_font name="Microsoft Sans Serif" size="9" italic="false" bold="false" color="0x000000" /><title tube="true" specimen="true" population="true" string="false" content="" /><labels xLabelVisible="true" yLabelVisible="true" /><parameters xParam="FITC-A" xParamFL="FITC" yParam="FSC-A" yParamFL="FSC" /><tool type="GATETOOL_2D" class="com.bd.applications.heatwave.gate.GateTool2D" layer="Region Layer"><tracker type="RECTANGLE_TRACKER" /><gate name="All Events\P1\P2\P3" regionType="RECTANGLE_REGION"><label name="P3" xOffset="-6" yOffset="6" /></gate></tool><layer name="Region Layer" /><layer name="grid_layer" /><background colorID="0xffffff" /><gate_selections><gate name="All Events\P1\P2" /></gate_selections><order_populations>false</order_populations><drawing_order><gate name="All Events\P1\P2" draw="1" /><gate name="All Events\P1\P2\P3" draw="2" /></drawing_order><grid_visibility>false</grid_visibility><tickmark_visibility>true</tickmark_visibility><tickmarklabel_visibility>true</tickmarklabel_visibility><plotoutline_visibility>true</plotoutline_visibility><gridoutline_visibility>true</gridoutline_visibility><fullgridoutline_visibility>true</fullgridoutline_visibility><halfgridoutline_visibility>false</halfgridoutline_visibility><opaque>true</opaque><show_overlay>true</show_overlay><legend_display>false</legend_display><scale_x_axis>false</scale_x_axis><scale_y_axis>false</scale_y_axis><target_area_width_x>2</target_area_width_x><target_area_width_y>2</target_area_width_y><zoom_node /><dotplot_properties><sampledoption_mode>2</sampledoption_mode><display_percent>100</display_percent><display_number>1000</display_number><dot_size>0</dot_size><timescale>false</timescale><acquisition_sampled_option_mode>3</acquisition_sampled_option_mode></dotplot_properties></plot></worksheet_element><worksheet_element type="GATE_HIERARCHY_VIEW" x="132" y="3958" width="400" height="115" opaque="true"><GATE_HIERARCHY_VIEW /><list_data>VCP siRNA ZsGreen_001.Specimen_001.mock</list_data><acquisition_sampled_option_mode>1</acquisition_sampled_option_mode><outline_visibility>true</outline_visibility><VIEW_COLUMNS columnCount="4"><COLUMN visible="true" /><COLUMN visible="true" /><COLUMN visible="true" /><COLUMN visible="true" /></VIEW_COLUMNS><FONTINFO name="Microsoft Sans Serif" size="12" isBold="false" isItalic="false" red="0" green="0" blue="0" /></worksheet_element><worksheet_element type="BIEXPDOTPLOT" x="22" y="4073" width="258" height="249" opaque="true"><plot type="BIEXPDOTPLOT"><list_data>VCP siRNA ZsGreen_001.Specimen_001.VCP</list_data><title_font name="Microsoft Sans Serif" size="12" italic="false" bold="false" color="0x000000" /><label_font name="Microsoft Sans Serif" size="12" italic="false" bold="false" color="0x000000" /><value_font name="Microsoft Sans Serif" size="9" italic="false" bold="false" color="0x000000" /><title tube="true" specimen="true" population="false" string="false" content="" /><labels xLabelVisible="true" yLabelVisible="true" /><parameters xParam="FSC-A" xParamFL="FSC" yParam="SSC-A" yParamFL="SSC" /><tool type="GATETOOL_2D" class="com.bd.applications.heatwave.gate.GateTool2D" layer="Region Layer"><tracker type="POLYGON_TRACKER" /><gate name="All Events\P1" regionType="POLYGON_REGION"><label name="P1" xOffset="-6" yOffset="6" /></gate></tool><layer name="Region Layer" /><layer name="grid_layer" /><background colorID="0xffffff" /><gate_selections><gate name="All Events" /></gate_selections><order_populations>false</order_populations><drawing_order><gate name="All Events" draw="1" /><gate name="All Events\P1" draw="2" /><gate name="All Events\P1\P2" draw="3" /><gate name="All Events\P1\P2\P3" draw="4" /></drawing_order><grid_visibility>false</grid_visibility><tickmark_visibility>true</tickmark_visibility><tickmarklabel_visibility>true</tickmarklabel_visibility><plotoutline_visibility>true</plotoutline_visibility><gridoutline_visibility>true</gridoutline_visibility><fullgridoutline_visibility>true</fullgridoutline_visibility><halfgridoutline_visibility>false</halfgridoutline_visibility><opaque>true</opaque><show_overlay>true</show_overlay><legend_display>false</legend_display><scale_x_axis>false</scale_x_axis><scale_y_axis>false</scale_y_axis><target_area_width_x>2</target_area_width_x><target_area_width_y>2</target_area_width_y><zoom_node /><dotplot_properties><sampledoption_mode>2</sampledoption_mode><display_percent>100</display_percent><display_number>1000</display_number><dot_size>0</dot_size><timescale>false</timescale><acquisition_sampled_option_mode>3</acquisition_sampled_option_mode></dotplot_properties></plot></worksheet_element><worksheet_element type="BIEXPDOTPLOT" x="300" y="4074" width="258" height="249" opaque="true"><plot type="BIEXPDOTPLOT"><list_data>VCP siRNA ZsGreen_001.Specimen_001.VCP</list_data><title_font name="Microsoft Sans Serif" size="12" italic="false" bold="false" color="0x000000" /><label_font name="Microsoft Sans Serif" size="12" italic="false" bold="false" color="0x000000" /><value_font name="Microsoft Sans Serif" size="9" italic="false" bold="false" color="0x000000" /><title tube="true" specimen="true" population="true" string="false" content="" /><labels xLabelVisible="true" yLabelVisible="true" /><parameters xParam="FSC-A" xParamFL="FSC" yParam="FSC-H" yParamFL="FSC" /><tool type="GATETOOL_2D" class="com.bd.applications.heatwave.gate.GateTool2D" layer="Region Layer"><tracker type="POLYGON_TRACKER" /><gate name="All Events\P1\P2" regionType="POLYGON_REGION"><label name="P2" xOffset="-6" yOffset="6" /></gate></tool><layer name="Region Layer" /><layer name="grid_layer" /><background colorID="0xffffff" /><gate_selections><gate name="All Events\P1" /></gate_selections><order_populations>false</order_populations><drawing_order><gate name="All Events\P1" draw="1" /><gate name="All Events\P1\P2" draw="2" /><gate name="All Events\P1\P2\P3" draw="3" /></drawing_order><grid_visibility>false</grid_visibility><tickmark_visibility>true</tickmark_visibility><tickmarklabel_visibility>true</tickmarklabel_visibility><plotoutline_visibility>true</plotoutline_visibility><gridoutline_visibility>true</gridoutline_visibility><fullgridoutline_visibility>true</fullgridoutline_visibility><halfgridoutline_visibility>false</halfgridoutline_visibility><opaque>true</opaque><show_overlay>true</show_overlay><legend_display>false</legend_display><scale_x_axis>false</scale_x_axis><scale_y_axis>false</scale_y_axis><target_area_width_x>2</target_area_width_x><target_area_width_y>2</target_area_width_y><zoom_node /><dotplot_properties><sampledoption_mode>2</sampledoption_mode><display_percent>100</display_percent><display_number>1000</display_number><dot_size>0</dot_size><timescale>false</timescale><acquisition_sampled_option_mode>3</acquisition_sampled_option_mode></dotplot_properties></plot></worksheet_element><worksheet_element type="BIEXPDOTPLOT" x="574" y="4077" width="258" height="249" opaque="true"><plot type="BIEXPDOTPLOT"><list_data>VCP siRNA ZsGreen_001.Specimen_001.VCP</list_data><title_font name="Microsoft Sans Serif" size="12" italic="false" bold="false" color="0x000000" /><label_font name="Microsoft Sans Serif" size="12" italic="false" bold="false" color="0x000000" /><value_font name="Microsoft Sans Serif" size="9" italic="false" bold="false" color="0x000000" /><title tube="true" specimen="true" population="true" string="false" content="" /><labels xLabelVisible="true" yLabelVisible="true" /><parameters xParam="FITC-A" xParamFL="FITC" yParam="FSC-A" yParamFL="FSC" /><tool type="GATETOOL_2D" class="com.bd.applications.heatwave.gate.GateTool2D" layer="Region Layer"><tracker type="RECTANGLE_TRACKER" /><gate name="All Events\P1\P2\P3" regionType="RECTANGLE_REGION"><label name="P3" xOffset="-6" yOffset="6" /></gate></tool><layer name="Region Layer" /><layer name="grid_layer" /><background colorID="0xffffff" /><gate_selections><gate name="All Events\P1\P2" /></gate_selections><order_populations>false</order_populations><drawing_order><gate name="All Events\P1\P2" draw="1" /><gate name="All Events\P1\P2\P3" draw="2" /></drawing_order><grid_visibility>false</grid_visibility><tickmark_visibility>true</tickmark_visibility><tickmarklabel_visibility>true</tickmarklabel_visibility><plotoutline_visibility>true</plotoutline_visibility><gridoutline_visibility>true</gridoutline_visibility><fullgridoutline_visibility>true</fullgridoutline_visibility><halfgridoutline_visibility>false</halfgridoutline_visibility><opaque>true</opaque><show_overlay>true</show_overlay><legend_display>false</legend_display><scale_x_axis>false</scale_x_axis><scale_y_axis>false</scale_y_axis><target_area_width_x>2</target_area_width_x><target_area_width_y>2</target_area_width_y><zoom_node /><dotplot_properties><sampledoption_mode>2</sampledoption_mode><display_percent>100</display_percent><display_number>1000</display_number><dot_size>0</dot_size><timescale>false</timescale><acquisition_sampled_option_mode>3</acquisition_sampled_option_mode></dotplot_properties></plot></worksheet_element><worksheet_element type="GATE_HIERARCHY_VIEW" x="132" y="4329" width="400" height="115" opaque="true"><GATE_HIERARCHY_VIEW /><list_data>VCP siRNA ZsGreen_001.Specimen_001.VCP</list_data><acquisition_sampled_option_mode>1</acquisition_sampled_option_mode><outline_visibility>true</outline_visibility><VIEW_COLUMNS columnCount="4"><COLUMN visible="true" /><COLUMN visible="true" /><COLUMN visible="true" /><COLUMN visible="true" /></VIEW_COLUMNS><FONTINFO name="Microsoft Sans Serif" size="12" isBold="false" isItalic="false" red="0" green="0" blue="0" /></worksheet_element><worksheet_element type="BIEXPDOTPLOT" x="22" y="4628" width="258" height="249" opaque="true"><plot type="BIEXPDOTPLOT"><list_data>VCP siRNA ZsGreen_001.Specimen_001.VCP_001</list_data><title_font name="Microsoft Sans Serif" size="12" italic="false" bold="false" color="0x000000" /><label_font name="Microsoft Sans Serif" size="12" italic="false" bold="false" color="0x000000" /><value_font name="Microsoft Sans Serif" size="9" italic="false" bold="false" color="0x000000" /><title tube="true" specimen="true" population="false" string="false" content="" /><labels xLabelVisible="true" yLabelVisible="true" /><parameters xParam="FSC-A" xParamFL="FSC" yParam="SSC-A" yParamFL="SSC" /><tool type="GATETOOL_2D" class="com.bd.applications.heatwave.gate.GateTool2D" layer="Region Layer"><tracker type="POLYGON_TRACKER" /><gate name="All Events\P1" regionType="POLYGON_REGION"><label name="P1" xOffset="-6" yOffset="6" /></gate></tool><layer name="grid_layer" /><layer name="Region Layer" /><background colorID="0xffffff" /><gate_selections><gate name="All Events" /></gate_selections><order_populations>false</order_populations><drawing_order><gate name="All Events" draw="1" /><gate name="All Events\P1" draw="2" /><gate name="All Events\P1\P2" draw="3" /><gate name="All Events\P1\P2\P3" draw="4" /></drawing_order><grid_visibility>false</grid_visibility><tickmark_visibility>true</tickmark_visibility><tickmarklabel_visibility>true</tickmarklabel_visibility><plotoutline_visibility>true</plotoutline_visibility><gridoutline_visibility>true</gridoutline_visibility><fullgridoutline_visibility>true</fullgridoutline_visibility><halfgridoutline_visibility>false</halfgridoutline_visibility><opaque>true</opaque><show_overlay>true</show_overlay><legend_display>false</legend_display><scale_x_axis>false</scale_x_axis><scale_y_axis>false</scale_y_axis><target_area_width_x>2</target_area_width_x><target_area_width_y>2</target_area_width_y><zoom_node /><dotplot_properties><sampledoption_mode>2</sampledoption_mode><display_percent>100</display_percent><display_number>1000</display_number><dot_size>0</dot_size><timescale>false</timescale><acquisition_sampled_option_mode>3</acquisition_sampled_option_mode></dotplot_properties></plot></worksheet_element><worksheet_element type="BIEXPDOTPLOT" x="300" y="4629" width="258" height="249" opaque="true"><plot type="BIEXPDOTPLOT"><list_data>VCP siRNA ZsGreen_001.Specimen_001.VCP_001</list_data><title_font name="Microsoft Sans Serif" size="12" italic="false" bold="false" color="0x000000" /><label_font name="Microsoft Sans Serif" size="12" italic="false" bold="false" color="0x000000" /><value_font name="Microsoft Sans Serif" size="9" italic="false" bold="false" color="0x000000" /><title tube="true" specimen="true" population="true" string="false" content="" /><labels xLabelVisible="true" yLabelVisible="true" /><parameters xParam="FSC-A" xParamFL="FSC" yParam="FSC-H" yParamFL="FSC" /><tool type="GATETOOL_2D" class="com.bd.applications.heatwave.gate.GateTool2D" layer="Region Layer"><tracker type="POLYGON_TRACKER" /><gate name="All Events\P1\P2" regionType="POLYGON_REGION"><label name="P2" xOffset="-6" yOffset="6" /></gate></tool><layer name="Region Layer" /><layer name="grid_layer" /><background colorID="0xffffff" /><gate_selections><gate name="All Events\P1" /></gate_selections><order_populations>false</order_populations><drawing_order><gate name="All Events\P1" draw="1" /><gate name="All Events\P1\P2" draw="2" /><gate name="All Events\P1\P2\P3" draw="3" /></drawing_order><grid_visibility>false</grid_visibility><tickmark_visibility>true</tickmark_visibility><tickmarklabel_visibility>true</tickmarklabel_visibility><plotoutline_visibility>true</plotoutline_visibility><gridoutline_visibility>true</gridoutline_visibility><fullgridoutline_visibility>true</fullgridoutline_visibility><halfgridoutline_visibility>false</halfgridoutline_visibility><opaque>true</opaque><show_overlay>true</show_overlay><legend_display>false</legend_display><scale_x_axis>false</scale_x_axis><scale_y_axis>false</scale_y_axis><target_area_width_x>2</target_area_width_x><target_area_width_y>2</target_area_width_y><zoom_node /><dotplot_properties><sampledoption_mode>2</sampledoption_mode><display_percent>100</display_percent><display_number>1000</display_number><dot_size>0</dot_size><timescale>false</timescale><acquisition_sampled_option_mode>3</acquisition_sampled_option_mode></dotplot_properties></plot></worksheet_element><worksheet_element type="BIEXPDOTPLOT" x="574" y="4632" width="258" height="249" opaque="true"><plot type="BIEXPDOTPLOT"><list_data>VCP siRNA ZsGreen_001.Specimen_001.VCP_001</list_data><title_font name="Microsoft Sans Serif" size="12" italic="false" bold="false" color="0x000000" /><label_font name="Microsoft Sans Serif" size="12" italic="false" bold="false" color="0x000000" /><value_font name="Microsoft Sans Serif" size="9" italic="false" bold="false" color="0x000000" /><title tube="true" specimen="true" population="true" string="false" content="" /><labels xLabelVisible="true" yLabelVisible="true" /><parameters xParam="FITC-A" xParamFL="FITC" yParam="FSC-A" yParamFL="FSC" /><tool type="GATETOOL_2D" class="com.bd.applications.heatwave.gate.GateTool2D" layer="Region Layer"><tracker type="RECTANGLE_TRACKER" /><gate name="All Events\P1\P2\P3" regionType="RECTANGLE_REGION"><label name="P3" xOffset="-6" yOffset="6" /></gate></tool><layer name="Region Layer" /><layer name="grid_layer" /><background colorID="0xffffff" /><gate_selections><gate name="All Events\P1\P2" /></gate_selections><order_populations>false</order_populations><drawing_order><gate name="All Events\P1\P2" draw="1" /><gate name="All Events\P1\P2\P3" draw="2" /></drawing_order><grid_visibility>false</grid_visibility><tickmark_visibility>true</tickmark_visibility><tickmarklabel_visibility>true</tickmarklabel_visibility><plotoutline_visibility>true</plotoutline_visibility><gridoutline_visibility>true</gridoutline_visibility><fullgridoutline_visibility>true</fullgridoutline_visibility><halfgridoutline_visibility>false</halfgridoutline_visibility><opaque>true</opaque><show_overlay>true</show_overlay><legend_display>false</legend_display><scale_x_axis>false</scale_x_axis><scale_y_axis>false</scale_y_axis><target_area_width_x>2</target_area_width_x><target_area_width_y>2</target_area_width_y><zoom_node /><dotplot_properties><sampledoption_mode>2</sampledoption_mode><display_percent>100</display_percent><display_number>1000</display_number><dot_size>0</dot_size><timescale>false</timescale><acquisition_sampled_option_mode>3</acquisition_sampled_option_mode></dotplot_properties></plot></worksheet_element><worksheet_element type="GATE_HIERARCHY_VIEW" x="132" y="4884" width="400" height="115" opaque="true"><GATE_HIERARCHY_VIEW /><list_data>VCP siRNA ZsGreen_001.Specimen_001.VCP_001</list_data><acquisition_sampled_option_mode>1</acquisition_sampled_option_mode><outline_visibility>true</outline_visibility><VIEW_COLUMNS columnCount="4"><COLUMN visible="true" /><COLUMN visible="true" /><COLUMN visible="true" /><COLUMN visible="true" /></VIEW_COLUMNS><FONTINFO name="Microsoft Sans Serif" size="12" isBold="false" isItalic="false" red="0" green="0" blue="0" /></worksheet_element><worksheet_element type="BIEXPDOTPLOT" x="22" y="4999" width="258" height="249" opaque="true"><plot type="BIEXPDOTPLOT"><list_data>VCP siRNA ZsGreen_001.Specimen_001.VCP_002</list_data><title_font name="Microsoft Sans Serif" size="12" italic="false" bold="false" color="0x000000" /><label_font name="Microsoft Sans Serif" size="12" italic="false" bold="false" color="0x000000" /><value_font name="Microsoft Sans Serif" size="9" italic="false" bold="false" color="0x000000" /><title tube="true" specimen="true" population="false" string="false" content="" /><labels xLabelVisible="true" yLabelVisible="true" /><parameters xParam="FSC-A" xParamFL="FSC" yParam="SSC-A" yParamFL="SSC" /><tool type="GATETOOL_2D" class="com.bd.applications.heatwave.gate.GateTool2D" layer="Region Layer"><tracker type="POLYGON_TRACKER" /><gate name="All Events\P1" regionType="POLYGON_REGION"><label name="P1" xOffset="-6" yOffset="6" /></gate></tool><layer name="Region Layer" /><layer name="grid_layer" /><background colorID="0xffffff" /><gate_selections><gate name="All Events" /></gate_selections><order_populations>false</order_populations><drawing_order><gate name="All Events" draw="1" /><gate name="All Events\P1" draw="2" /><gate name="All Events\P1\P2" draw="3" /><gate name="All Events\P1\P2\P3" draw="4" /></drawing_order><grid_visibility>false</grid_visibility><tickmark_visibility>true</tickmark_visibility><tickmarklabel_visibility>true</tickmarklabel_visibility><plotoutline_visibility>true</plotoutline_visibility><gridoutline_visibility>true</gridoutline_visibility><fullgridoutline_visibility>true</fullgridoutline_visibility><halfgridoutline_visibility>false</halfgridoutline_visibility><opaque>true</opaque><show_overlay>true</show_overlay><legend_display>false</legend_display><scale_x_axis>false</scale_x_axis><scale_y_axis>false</scale_y_axis><target_area_width_x>2</target_area_width_x><target_area_width_y>2</target_area_width_y><zoom_node /><dotplot_properties><sampledoption_mode>2</sampledoption_mode><display_percent>100</display_percent><display_number>1000</display_number><dot_size>0</dot_size><timescale>false</timescale><acquisition_sampled_option_mode>3</acquisition_sampled_option_mode></dotplot_properties></plot></worksheet_element><worksheet_element type="BIEXPDOTPLOT" x="300" y="5000" width="258" height="249" opaque="true"><plot type="BIEXPDOTPLOT"><list_data>VCP siRNA ZsGreen_001.Specimen_001.VCP_002</list_data><title_font name="Microsoft Sans Serif" size="12" italic="false" bold="false" color="0x000000" /><label_font name="Microsoft Sans Serif" size="12" italic="false" bold="false" color="0x000000" /><value_font name="Microsoft Sans Serif" size="9" italic="false" bold="false" color="0x000000" /><title tube="true" specimen="true" population="true" string="false" content="" /><labels xLabelVisible="true" yLabelVisible="true" /><parameters xParam="FSC-A" xParamFL="FSC" yParam="FSC-H" yParamFL="FSC" /><tool type="GATETOOL_2D" class="com.bd.applications.heatwave.gate.GateTool2D" layer="Region Layer"><tracker type="POLYGON_TRACKER" /><gate name="All Events\P1\P2" regionType="POLYGON_REGION"><label name="P2" xOffset="-6" yOffset="6" /></gate></tool><layer name="Region Layer" /><layer name="grid_layer" /><background colorID="0xffffff" /><gate_selections><gate name="All Events\P1" /></gate_selections><order_populations>false</order_populations><drawing_order><gate name="All Events\P1" draw="1" /><gate name="All Events\P1\P2" draw="2" /><gate name="All Events\P1\P2\P3" draw="3" /></drawing_order><grid_visibility>false</grid_visibility><tickmark_visibility>true</tickmark_visibility><tickmarklabel_visibility>true</tickmarklabel_visibility><plotoutline_visibility>true</plotoutline_visibility><gridoutline_visibility>true</gridoutline_visibility><fullgridoutline_visibility>true</fullgridoutline_visibility><halfgridoutline_visibility>false</halfgridoutline_visibility><opaque>true</opaque><show_overlay>true</show_overlay><legend_display>false</legend_display><scale_x_axis>false</scale_x_axis><scale_y_axis>false</scale_y_axis><target_area_width_x>2</target_area_width_x><target_area_width_y>2</target_area_width_y><zoom_node /><dotplot_properties><sampledoption_mode>2</sampledoption_mode><display_percent>100</display_percent><display_number>1000</display_number><dot_size>0</dot_size><timescale>false</timescale><acquisition_sampled_option_mode>3</acquisition_sampled_option_mode></dotplot_properties></plot></worksheet_element><worksheet_element type="BIEXPDOTPLOT" x="574" y="5003" width="258" height="249" opaque="true"><plot type="BIEXPDOTPLOT"><list_data>VCP siRNA ZsGreen_001.Specimen_001.VCP_002</list_data><title_font name="Microsoft Sans Serif" size="12" italic="false" bold="false" color="0x000000" /><label_font name="Microsoft Sans Serif" size="12" italic="false" bold="false" color="0x000000" /><value_font name="Microsoft Sans Serif" size="9" italic="false" bold="false" color="0x000000" /><title tube="true" specimen="true" population="true" string="false" content="" /><labels xLabelVisible="true" yLabelVisible="true" /><parameters xParam="FITC-A" xParamFL="FITC" yParam="FSC-A" yParamFL="FSC" /><tool type="GATETOOL_2D" class="com.bd.applications.heatwave.gate.GateTool2D" layer="Region Layer"><tracker type="RECTANGLE_TRACKER" /><gate name="All Events\P1\P2\P3" regionType="RECTANGLE_REGION"><label name="P3" xOffset="-6" yOffset="6" /></gate></tool><layer name="grid_layer" /><layer name="Region Layer" /><background colorID="0xffffff" /><gate_selections><gate name="All Events\P1\P2" /></gate_selections><order_populations>false</order_populations><drawing_order><gate name="All Events\P1\P2" draw="1" /><gate name="All Events\P1\P2\P3" draw="2" /></drawing_order><grid_visibility>false</grid_visibility><tickmark_visibility>true</tickmark_visibility><tickmarklabel_visibility>true</tickmarklabel_visibility><plotoutline_visibility>true</plotoutline_visibility><gridoutline_visibility>true</gridoutline_visibility><fullgridoutline_visibility>true</fullgridoutline_visibility><halfgridoutline_visibility>false</halfgridoutline_visibility><opaque>true</opaque><show_overlay>true</show_overlay><legend_display>false</legend_display><scale_x_axis>false</scale_x_axis><scale_y_axis>false</scale_y_axis><target_area_width_x>2</target_area_width_x><target_area_width_y>2</target_area_width_y><zoom_node /><dotplot_properties><sampledoption_mode>2</sampledoption_mode><display_percent>100</display_percent><display_number>1000</display_number><dot_size>0</dot_size><timescale>false</timescale><acquisition_sampled_option_mode>3</acquisition_sampled_option_mode></dotplot_properties></plot></worksheet_element><worksheet_element type="GATE_HIERARCHY_VIEW" x="132" y="5255" width="400" height="115" opaque="true"><GATE_HIERARCHY_VIEW /><list_data>VCP siRNA ZsGreen_001.Specimen_001.VCP_002</list_data><acquisition_sampled_option_mode>1</acquisition_sampled_option_mode><outline_visibility>true</outline_visibility><VIEW_COLUMNS columnCount="4"><COLUMN visible="true" /><COLUMN visible="true" /><COLUMN visible="true" /><COLUMN visible="true" /></VIEW_COLUMNS><FONTINFO name="Microsoft Sans Serif" size="12" isBold="false" isItalic="false" red="0" green="0" blue="0" /></worksheet_element></worksheet></worksheet_config><keywords><keyword name="CST SETUP STATUS" type="2"><suffix></suffix><description>Cytometer Performance Results (pass or fail)</description><visible>true</visible><edit_name>false</edit_name><edit_name_only>false</edit_name_only><edit_value>false</edit_value><edit_limit>false</edit_limit><length>64</length><value>SUCCESS</value></keyword><keyword name="CST BEADS LOT ID" type="2"><suffix></suffix><description>Lot ID information for CST beads</description><visible>true</visible><edit_name>false</edit_name><edit_name_only>false</edit_name_only><edit_value>false</edit_value><edit_limit>false</edit_limit><length>64</length><value>72755</value></keyword><keyword name="CYTOMETER CONFIG NAME" type="2"><suffix></suffix><description>Cytometer configuration name</description><visible>true</visible><edit_name>false</edit_name><edit_name_only>false</edit_name_only><edit_value>false</edit_value><edit_limit>false</edit_limit><length>64</length><value>Anis's config SORP 2B 6V 5YG 3R</value></keyword><keyword name="CYTOMETER CONFIG CREATE DATE" type="2"><suffix></suffix><description>Cytometer configuration creation date</description><visible>true</visible><edit_name>false</edit_name><edit_name_only>false</edit_name_only><edit_value>false</edit_value><edit_limit>false</edit_limit><length>64</length><value>2016-04-21T11:40:47+08:00</value></keyword><keyword name="CST SETUP DATE" type="2"><suffix></suffix><description>Date and time of cytometer setup and tracking</description><visible>true</visible><edit_name>false</edit_name><edit_name_only>false</edit_name_only><edit_value>false</edit_value><edit_limit>false</edit_limit><length>64</length><value>2018-06-11T12:38:46+08:00</value></keyword><keyword name="CST BASELINE DATE" type="2"><suffix></suffix><description>Date and time of cytometer baseline setup</description><visible>true</visible><edit_name>false</edit_name><edit_name_only>false</edit_name_only><edit_value>false</edit_value><edit_limit>false</edit_limit><length>64</length><value>2018-03-12T13:27:33+08:00</value></keyword><keyword name="CST BEADS EXPIRED" type="3"><suffix></suffix><description>Cytometer beads expired</description><visible>true</visible><edit_name>false</edit_name><edit_name_only>false</edit_name_only><edit_value>false</edit_value><edit_limit>false</edit_limit><value>2</value></keyword><keyword name="CST PERFORMANCE EXPIRED" type="2"><suffix></suffix><description>Date and time of Cytometer performance expired</description><visible>true</visible><edit_name>false</edit_name><edit_name_only>false</edit_name_only><edit_value>false</edit_value><edit_limit>false</edit_limit><length>64</length><value>2018-06-12T12:38:46+08:00</value></keyword><keyword name="CST REGULATORY STATUS" type="2"><suffix></suffix><description>Cytometer regulatory status - "CE-IVD Performance Check" or "RUO Performance Check"</description><visible>true</visible><edit_name>false</edit_name><edit_name_only>false</edit_name_only><edit_value>false</edit_value><edit_limit>false</edit_limit><length>64</length><value>RUO Performance Check</value></keyword></keywords><instrument_settings name="Cytometer Settings" template="false"><threshold_op>2</threshold_op><flow_rate>0</flow_rate><auto_compensation>false</auto_compensation><compensation_enabled>false</compensation_enabled><scales_recorded>false</scales_recorded><use_auto_biexp_scale>true</use_auto_biexp_scale><parameter name="FSC-A" type="30"><is_log>false</is_log><is_quantitated>false</is_quantitated><min>0.0</min><max>262143.0</max><raw_index>1</raw_index><linear_index>1</linear_index><log_index>9</log_index><final_index>1</final_index><fl>FSC</fl><voltage>240</voltage><target>3</target><brightness>1.0</brightness><threshold>5000</threshold><trigger>true</trigger><labels_only>false</labels_only><biexp_scale>-1</biexp_scale><comp_biexp_scale>-1</comp_biexp_scale><manual_biexp_scale>0</manual_biexp_scale><can_be_compensated>false</can_be_compensated></parameter><parameter name="FSC-H" type="10"><is_log>false</is_log><is_quantitated>false</is_quantitated><min>0.0</min><max>262143.0</max><raw_index>3</raw_index><linear_index>3</linear_index><log_index>10</log_index><final_index>3</final_index><fl>FSC</fl><voltage>240</voltage><target>3</target><brightness>1.0</brightness><threshold>5000</threshold><trigger>true</trigger><labels_only>false</labels_only><biexp_scale>-1</biexp_scale><comp_biexp_scale>-1</comp_biexp_scale><manual_biexp_scale>0</manual_biexp_scale><can_be_compensated>false</can_be_compensated></parameter><parameter name="FSC-W" type="20"><is_log>false</is_log><is_quantitated>false</is_quantitated><min>0.0</min><max>262143.0</max><raw_index>2</raw_index><linear_index>2</linear_index><log_index>2</log_index><final_index>2</final_index><fl>FSC</fl><voltage>240</voltage><target>3</target><brightness>1.0</brightness><threshold>5000</threshold><trigger>true</trigger><labels_only>false</labels_only><biexp_scale>-1</biexp_scale><comp_biexp_scale>-1</comp_biexp_scale><manual_biexp_scale>0</manual_biexp_scale><can_be_compensated>false</can_be_compensated></parameter><parameter name="SSC-A" type="30"><is_log>false</is_log><is_quantitated>false</is_quantitated><min>0.0</min><max>262143.0</max><raw_index>4</raw_index><linear_index>4</linear_index><log_index>11</log_index><final_index>4</final_index><fl>SSC</fl><voltage>330</voltage><target>3</target><brightness>1.0</brightness><threshold>5000</threshold><trigger>false</trigger><labels_only>false</labels_only><biexp_scale>-1</biexp_scale><comp_biexp_scale>-1</comp_biexp_scale><manual_biexp_scale>0</manual_biexp_scale><can_be_compensated>false</can_be_compensated></parameter><parameter name="SSC-H" type="10"><is_log>false</is_log><is_quantitated>false</is_quantitated><min>0.0</min><max>262143.0</max><raw_index>6</raw_index><linear_index>6</linear_index><log_index>12</log_index><final_index>6</final_index><fl>SSC</fl><voltage>330</voltage><target>3</target><brightness>1.0</brightness><threshold>5000</threshold><trigger>false</trigger><labels_only>false</labels_only><biexp_scale>-1</biexp_scale><comp_biexp_scale>-1</comp_biexp_scale><manual_biexp_scale>0</manual_biexp_scale><can_be_compensated>false</can_be_compensated></parameter><parameter name="SSC-W" type="20"><is_log>false</is_log><is_quantitated>false</is_quantitated><min>0.0</min><max>262143.0</max><raw_index>5</raw_index><linear_index>5</linear_index><log_index>5</log_index><final_index>5</final_index><fl>SSC</fl><voltage>330</voltage><target>3</target><brightness>1.0</brightness><threshold>5000</threshold><trigger>false</trigger><labels_only>false</labels_only><biexp_scale>-1</biexp_scale><comp_biexp_scale>-1</comp_biexp_scale><manual_biexp_scale>0</manual_biexp_scale><can_be_compensated>false</can_be_compensated></parameter><parameter name="FITC-A" type="30"><is_log>true</is_log><is_quantitated>false</is_quantitated><min>0.0</min><max>5.4185380935668945</max><raw_index>7</raw_index><linear_index>7</linear_index><log_index>13</log_index><final_index>13</final_index><fl>FITC</fl><voltage>280</voltage><target>3</target><brightness>1.0</brightness><threshold>5000</threshold><trigger>false</trigger><labels_only>false</labels_only><biexp_scale>-1</biexp_scale><comp_biexp_scale>-1</comp_biexp_scale><manual_biexp_scale>0</manual_biexp_scale><can_be_compensated>true</can_be_compensated><compensation><compensation_coefficient>1.0</compensation_coefficient></compensation></parameter><parameter name="Time" type="40"><is_log>false</is_log><is_quantitated>false</is_quantitated><min>0.0</min><max>262143.0</max><raw_index>0</raw_index><linear_index>0</linear_index><log_index>0</log_index><final_index>0</final_index></parameter></instrument_settings><acquisition_worksheets name="Global Worksheets"><worksheet_template name="Global Sheet1"><data_filename>169954.fcs</data_filename><data_begin_date>2018-07-05T13:27:18</data_begin_date><data_end_date>2018-07-05T13:27:45</data_end_date><time_tick_last_event>2565</time_tick_last_event><window_extension>0.0</window_extension><fsc_area_scaling>0.0</fsc_area_scaling><acquirable>true</acquirable><record_user>LisaNg</record_user><institution>SIgN</institution><AcqObjInError>false</AcqObjInError><AspiratedError>false</AspiratedError><lasers /><keywords><keyword name="SAMPLE ID" type="2"><suffix></suffix><description>String used to identify a sample</description><visible>true</visible><edit_name>true</edit_name><edit_name_only>false</edit_name_only><edit_value>true</edit_value><edit_limit>true</edit_limit><length>64</length><value></value></keyword><keyword name="PATIENT ID" type="2"><suffix></suffix><description>String used to identify a patient</description><visible>true</visible><edit_name>true</edit_name><edit_name_only>false</edit_name_only><edit_value>true</edit_value><edit_limit>true</edit_limit><length>64</length><value></value></keyword><keyword name="$OP" type="2"><suffix></suffix><description>User name of application operator when data was collected</description><visible>true</visible><edit_name>false</edit_name><edit_name_only>false</edit_name_only><edit_value>false</edit_value><edit_limit>false</edit_limit><length>64</length><value>LisaNg</value></keyword><keyword name="$INST" type="2"><suffix></suffix><description>Institution where data was collected</description><visible>true</visible><edit_name>false</edit_name><edit_name_only>false</edit_name_only><edit_value>false</edit_value><edit_limit>false</edit_limit><length>64</length><value>SIgN</value></keyword><keyword name="GUID" type="2"><suffix></suffix><description>String value with a unique identifier for exported FCS file</description><visible>true</visible><edit_name>false</edit_name><edit_name_only>false</edit_name_only><edit_value>false</edit_value><edit_limit>false</edit_limit><length>64</length><value>45130b59-2ac7-4005-9035-0a2a14f30739</value></keyword><keyword name="CST SETUP STATUS" type="2"><suffix></suffix><description>Cytometer Performance Results (pass or fail)</description><visible>true</visible><edit_name>false</edit_name><edit_name_only>false</edit_name_only><edit_value>false</edit_value><edit_limit>false</edit_limit><length>64</length><value>SUCCESS</value></keyword><keyword name="CST BEADS LOT ID" type="2"><suffix></suffix><description>Lot ID information for CST beads</description><visible>true</visible><edit_name>false</edit_name><edit_name_only>false</edit_name_only><edit_value>false</edit_value><edit_limit>false</edit_limit><length>64</length><value>72755</value></keyword><keyword name="CYTOMETER CONFIG NAME" type="2"><suffix></suffix><description>Cytometer configuration name</description><visible>true</visible><edit_name>false</edit_name><edit_name_only>false</edit_name_only><edit_value>false</edit_value><edit_limit>false</edit_limit><length>64</length><value>Anis's config SORP 2B 6V 5YG 3R</value></keyword><keyword name="CYTOMETER CONFIG CREATE DATE" type="2"><suffix></suffix><description>Cytometer configuration creation date</description><visible>true</visible><edit_name>false</edit_name><edit_name_only>false</edit_name_only><edit_value>false</edit_value><edit_limit>false</edit_limit><length>64</length><value>2016-04-21T11:40:47+08:00</value></keyword><keyword name="CST SETUP DATE" type="2"><suffix></suffix><description>Date and time of cytometer setup and tracking</description><visible>true</visible><edit_name>false</edit_name><edit_name_only>false</edit_name_only><edit_value>false</edit_value><edit_limit>false</edit_limit><length>64</length><value>2018-06-11T12:38:46+08:00</value></keyword><keyword name="CST BASELINE DATE" type="2"><suffix></suffix><description>Date and time of cytometer baseline setup</description><visible>true</visible><edit_name>false</edit_name><edit_name_only>false</edit_name_only><edit_value>false</edit_value><edit_limit>false</edit_limit><length>64</length><value>2018-03-12T13:27:33+08:00</value></keyword><keyword name="CST BEADS EXPIRED" type="3"><suffix></suffix><description>Cytometer beads expired</description><visible>true</visible><edit_name>false</edit_name><edit_name_only>false</edit_name_only><edit_value>false</edit_value><edit_limit>false</edit_limit><value>2</value></keyword><keyword name="CST PERFORMANCE EXPIRED" type="2"><suffix></suffix><description>Date and time of Cytometer performance expired</description><visible>true</visible><edit_name>false</edit_name><edit_name_only>false</edit_name_only><edit_value>false</edit_value><edit_limit>false</edit_limit><length>64</length><value>2018-06-12T12:38:46+08:00</value></keyword><keyword name="CST REGULATORY STATUS" type="2"><suffix></suffix><description>Cytometer regulatory status - "CE-IVD Performance Check" or "RUO Performance Check"</description><visible>true</visible><edit_name>false</edit_name><edit_name_only>false</edit_name_only><edit_value>false</edit_value><edit_limit>false</edit_limit><length>64</length><value>RUO Performance Check</value></keyword></keywords><instrument_settings name="Cytometer Settings" template="false"><threshold_op>2</threshold_op><flow_rate>0</flow_rate><auto_compensation>false</auto_compensation><compensation_enabled>false</compensation_enabled><scales_recorded>true</scales_recorded><use_auto_biexp_scale>true</use_auto_biexp_scale><parameter name="FSC-A" type="30"><is_log>false</is_log><is_quantitated>false</is_quantitated><min>0.0</min><max>262143.0</max><raw_index>1</raw_index><linear_index>1</linear_index><log_index>9</log_index><final_index>1</final_index><fl>FSC</fl><voltage>240</voltage><target>3</target><brightness>1.0</brightness><threshold>5000</threshold><trigger>true</trigger><labels_only>false</labels_only><biexp_scale>-1</biexp_scale><comp_biexp_scale>-1</comp_biexp_scale><manual_biexp_scale>-1</manual_biexp_scale><can_be_compensated>false</can_be_compensated></parameter><parameter name="FSC-H" type="10"><is_log>false</is_log><is_quantitated>false</is_quantitated><min>0.0</min><max>262143.0</max><raw_index>3</raw_index><linear_index>3</linear_index><log_index>10</log_index><final_index>3</final_index><fl>FSC</fl><voltage>240</voltage><target>3</target><brightness>1.0</brightness><threshold>5000</threshold><trigger>true</trigger><labels_only>false</labels_only><biexp_scale>-1</biexp_scale><comp_biexp_scale>-1</comp_biexp_scale><manual_biexp_scale>-1</manual_biexp_scale><can_be_compensated>false</can_be_compensated></parameter><parameter name="FSC-W" type="20"><is_log>false</is_log><is_quantitated>false</is_quantitated><min>0.0</min><max>262143.0</max><raw_index>2</raw_index><linear_index>2</linear_index><log_index>2</log_index><final_index>2</final_index><fl>FSC</fl><voltage>240</voltage><target>3</target><brightness>1.0</brightness><threshold>5000</threshold><trigger>true</trigger><labels_only>false</labels_only><biexp_scale>-1</biexp_scale><comp_biexp_scale>-1</comp_biexp_scale><manual_biexp_scale>-1</manual_biexp_scale><can_be_compensated>false</can_be_compensated></parameter><parameter name="SSC-A" type="30"><is_log>false</is_log><is_quantitated>false</is_quantitated><min>0.0</min><max>262143.0</max><raw_index>4</raw_index><linear_index>4</linear_index><log_index>11</log_index><final_index>4</final_index><fl>SSC</fl><voltage>330</voltage><target>3</target><brightness>1.0</brightness><threshold>5000</threshold><trigger>false</trigger><labels_only>false</labels_only><biexp_scale>-1</biexp_scale><comp_biexp_scale>-1</comp_biexp_scale><manual_biexp_scale>-1</manual_biexp_scale><can_be_compensated>false</can_be_compensated></parameter><parameter name="SSC-H" type="10"><is_log>false</is_log><is_quantitated>false</is_quantitated><min>0.0</min><max>262143.0</max><raw_index>6</raw_index><linear_index>6</linear_index><log_index>12</log_index><final_index>6</final_index><fl>SSC</fl><voltage>330</voltage><target>3</target><brightness>1.0</brightness><threshold>5000</threshold><trigger>false</trigger><labels_only>false</labels_only><biexp_scale>-1</biexp_scale><comp_biexp_scale>-1</comp_biexp_scale><manual_biexp_scale>-1</manual_biexp_scale><can_be_compensated>false</can_be_compensated></parameter><parameter name="SSC-W" type="20"><is_log>false</is_log><is_quantitated>false</is_quantitated><min>0.0</min><max>262143.0</max><raw_index>5</raw_index><linear_index>5</linear_index><log_index>5</log_index><final_index>5</final_index><fl>SSC</fl><voltage>330</voltage><target>3</target><brightness>1.0</brightness><threshold>5000</threshold><trigger>false</trigger><labels_only>false</labels_only><biexp_scale>-1</biexp_scale><comp_biexp_scale>-1</comp_biexp_scale><manual_biexp_scale>-1</manual_biexp_scale><can_be_compensated>false</can_be_compensated></parameter><parameter name="FITC-A" type="30"><is_log>true</is_log><is_quantitated>false</is_quantitated><min>0.0</min><max>5.4185380935668945</max><raw_index>7</raw_index><linear_index>7</linear_index><log_index>13</log_index><final_index>13</final_index><fl>FITC</fl><voltage>280</voltage><target>3</target><brightness>1.0</brightness><threshold>5000</threshold><trigger>false</trigger><labels_only>false</labels_only><biexp_scale>-1</biexp_scale><comp_biexp_scale>-1</comp_biexp_scale><manual_biexp_scale>-1</manual_biexp_scale><can_be_compensated>true</can_be_compensated><compensation><compensation_coefficient>1.0</compensation_coefficient></compensation></parameter><parameter name="Time" type="40"><is_log>false</is_log><is_quantitated>false</is_quantitated><min>0.0</min><max>262143.0</max><raw_index>0</raw_index><linear_index>0</linear_index><log_index>0</log_index><final_index>0</final_index></parameter></instrument_settings><gates><gate fullname="All Events" type="EventSource_Classifier"><name>All Events</name><color>0x000000</color><visible>true</visible><dotsize>0</dotsize><enabled>false</enabled><num_events>20810</num_events></gate><gate fullname="All Events\P1" type="Region_Classifier"><name>P1</name><color>0xff0000</color><visible>true</visible><dotsize>0</dotsize><enabled>true</enabled><num_events>11543</num_events><parent>All Events</parent><region name="P1" xparm="FSC-A" yparm="SSC-A" type="POLYGON_REGION"><points><point x="64623.71598921681" y="11121.104700149066" /><point x="249720.4035213344" y="67982.41800011529" /><point x="241024.58598626847" y="237179.4966000148" /><point x="44747.56162335184" y="256595.5548000033" /><point x="11206.551130954691" y="98493.36660009719" /></points></region><is_x_parameter_scaled>false</is_x_parameter_scaled><is_y_parameter_scaled>false</is_y_parameter_scaled><is_x_parameter_log>false</is_x_parameter_log><is_y_parameter_log>false</is_y_parameter_log><x_parameter_scale_value>0</x_parameter_scale_value><y_parameter_scale_value>0</y_parameter_scale_value><input>All Events</input></gate><gate fullname="All Events\P1\P2" type="Region_Classifier"><name>P2</name><color>0x00ff00</color><visible>true</visible><dotsize>0</dotsize><enabled>true</enabled><num_events>10000</num_events><parent>All Events\P1</parent><region name="P2" xparm="FSC-A" yparm="FSC-H" type="POLYGON_REGION"><points><point x="34809.48444041934" y="12507.96600014824" /><point x="249720.4035213343" y="131778.03780007735" /><point x="239782.3263384018" y="178931.32200004935" /><point x="17417.84937028749" y="43018.91460013011" /></points></region><is_x_parameter_scaled>false</is_x_parameter_scaled><is_y_parameter_scaled>false</is_y_parameter_scaled><is_x_parameter_log>false</is_x_parameter_log><is_y_parameter_log>false</is_y_parameter_log><x_parameter_scale_value>0</x_parameter_scale_value><y_parameter_scale_value>0</y_parameter_scale_value><input>All Events\P1</input></gate><gate fullname="All Events\P1\P2\P3" type="Region_Classifier"><name>P3</name><color>0x0000ff</color><visible>true</visible><dotsize>0</dotsize><enabled>true</enabled><num_events>3112</num_events><parent>All Events\P1\P2</parent><region name="P3" xparm="FITC-A" yparm="FSC-A" type="RECTANGLE_REGION"><points><point x="2.1389173382266438" y="256595.55480000298" /><point x="5.475410129786669" y="256595.55480000298" /><point x="5.475410129786669" y="22215.995100142463" /><point x="2.1389173382266438" y="22215.995100142463" /></points></region><is_x_parameter_scaled>false</is_x_parameter_scaled><is_y_parameter_scaled>false</is_y_parameter_scaled><is_x_parameter_log>true</is_x_parameter_log><is_y_parameter_log>false</is_y_parameter_log><x_parameter_scale_value>44</x_parameter_scale_value><y_parameter_scale_value>0</y_parameter_scale_value><input>All Events\P1\P2</input></gate></gates><pipeline><storage_gate>All Events</storage_gate><scale_on_gate>All Events</scale_on_gate><color_counter>0</color_counter><stop_rule mode="1" time="0" gate="All Events\P1\P2" events="10000" /></pipeline><analysis name="Analysis" /></worksheet_template></acquisition_worksheets><specimen name="Specimen_001"><is_auto_comp>false</is_auto_comp><is_calibration_control>false</is_calibration_control><keywords><keyword name="CST SETUP STATUS" type="2"><suffix></suffix><description>Cytometer Performance Results (pass or fail)</description><visible>true</visible><edit_name>false</edit_name><edit_name_only>false</edit_name_only><edit_value>false</edit_value><edit_limit>false</edit_limit><length>64</length><value></value></keyword><keyword name="CST BEADS LOT ID" type="2"><suffix></suffix><description>Lot ID information for CST beads</description><visible>true</visible><edit_name>false</edit_name><edit_name_only>false</edit_name_only><edit_value>false</edit_value><edit_limit>false</edit_limit><length>64</length><value></value></keyword><keyword name="CYTOMETER CONFIG NAME" type="2"><suffix></suffix><description>Cytometer configuration name</description><visible>true</visible><edit_name>false</edit_name><edit_name_only>false</edit_name_only><edit_value>false</edit_value><edit_limit>false</edit_limit><length>64</length><value></value></keyword><keyword name="CYTOMETER CONFIG CREATE DATE" type="2"><suffix></suffix><description>Cytometer configuration creation date</description><visible>true</visible><edit_name>false</edit_name><edit_name_only>false</edit_name_only><edit_value>false</edit_value><edit_limit>false</edit_limit><length>64</length><value></value></keyword><keyword name="CST SETUP DATE" type="2"><suffix></suffix><description>Date and time of cytometer setup and tracking</description><visible>true</visible><edit_name>false</edit_name><edit_name_only>false</edit_name_only><edit_value>false</edit_value><edit_limit>false</edit_limit><length>64</length><value></value></keyword><keyword name="CST BASELINE DATE" type="2"><suffix></suffix><description>Date and time of cytometer baseline setup</description><visible>true</visible><edit_name>false</edit_name><edit_name_only>false</edit_name_only><edit_value>false</edit_value><edit_limit>false</edit_limit><length>64</length><value></value></keyword><keyword name="CST BEADS EXPIRED" type="3"><suffix></suffix><description>Cytometer beads expired</description><visible>true</visible><edit_name>false</edit_name><edit_name_only>false</edit_name_only><edit_value>false</edit_value><edit_limit>false</edit_limit><value>2</value></keyword><keyword name="CST PERFORMANCE EXPIRED" type="2"><suffix></suffix><description>Date and time of Cytometer performance expired</description><visible>true</visible><edit_name>false</edit_name><edit_name_only>false</edit_name_only><edit_value>false</edit_value><edit_limit>false</edit_limit><length>64</length><value></value></keyword><keyword name="CST REGULATORY STATUS" type="2"><suffix></suffix><description>Cytometer regulatory status - "CE-IVD Performance Check" or "RUO Performance Check"</description><visible>true</visible><edit_name>false</edit_name><edit_name_only>false</edit_name_only><edit_value>false</edit_value><edit_limit>false</edit_limit><length>64</length><value></value></keyword></keywords><tube name="NC1"><date>2018-07-05T13:25:20</date><data_filename>Specimen_001_NC1.fcs</data_filename><data_begin_date>2018-07-05T13:25:06</data_begin_date><data_end_date>2018-07-05T13:25:20</data_end_date><data_instrument_serial_number>1</data_instrument_serial_number><data_instrument_name>LSRFortessa</data_instrument_name><data_instrument_type>LSRFortessa</data_instrument_type><time_tick_last_event>1370</time_tick_last_event><window_extension>10.0</window_extension><fsc_area_scaling>0.44</fsc_area_scaling><acquirable>true</acquirable><record_user>LisaNg</record_user><institution>SIgN</institution><AcqObjInError>false</AcqObjInError><AspiratedError>false</AspiratedError><lasers><laser name="Red"><delay>103.02999877929688</delay><area_scaling>0.8100000023841858</area_scaling><optical_configuration>9</optical_configuration></laser><laser name="Violet"><delay>31.530000686645508</delay><area_scaling>1.0</area_scaling><optical_configuration>9</optical_configuration></laser><laser name="Blue"><delay>0.0</delay><area_scaling>0.5</area_scaling><optical_configuration>9</optical_configuration></laser><laser name="YelGr"><delay>140.17999267578125</delay><area_scaling>0.6899999976158142</area_scaling><optical_configuration>9</optical_configuration></laser></lasers><keywords><keyword name="SAMPLE ID" type="2"><suffix></suffix><description>String used to identify a sample</description><visible>true</visible><edit_name>true</edit_name><edit_name_only>false</edit_name_only><edit_value>true</edit_value><edit_limit>true</edit_limit><length>64</length><value></value></keyword><keyword name="PATIENT ID" type="2"><suffix></suffix><description>String used to identify a patient</description><visible>true</visible><edit_name>true</edit_name><edit_name_only>false</edit_name_only><edit_value>true</edit_value><edit_limit>true</edit_limit><length>64</length><value></value></keyword><keyword name="$OP" type="2"><suffix></suffix><description>User name of application operator when data was collected</description><visible>true</visible><edit_name>false</edit_name><edit_name_only>false</edit_name_only><edit_value>false</edit_value><edit_limit>false</edit_limit><length>64</length><value>LisaNg</value></keyword><keyword name="$INST" type="2"><suffix></suffix><description>Institution where data was collected</description><visible>true</visible><edit_name>false</edit_name><edit_name_only>false</edit_name_only><edit_value>false</edit_value><edit_limit>false</edit_limit><length>64</length><value>SIgN</value></keyword><keyword name="GUID" type="2"><suffix></suffix><description>String value with a unique identifier for exported FCS file</description><visible>true</visible><edit_name>false</edit_name><edit_name_only>false</edit_name_only><edit_value>false</edit_value><edit_limit>false</edit_limit><length>64</length><value>aa932bcf-55c7-4c06-9251-1ec21013bfb4</value></keyword><keyword name="CST SETUP STATUS" type="2"><suffix></suffix><description>Cytometer Performance Results (pass or fail)</description><visible>true</visible><edit_name>false</edit_name><edit_name_only>false</edit_name_only><edit_value>false</edit_value><edit_limit>false</edit_limit><length>64</length><value>SUCCESS</value></keyword><keyword name="CST BEADS LOT ID" type="2"><suffix></suffix><description>Lot ID information for CST beads</description><visible>true</visible><edit_name>false</edit_name><edit_name_only>false</edit_name_only><edit_value>false</edit_value><edit_limit>false</edit_limit><length>64</length><value>72755</value></keyword><keyword name="CYTOMETER CONFIG NAME" type="2"><suffix></suffix><description>Cytometer configuration name</description><visible>true</visible><edit_name>false</edit_name><edit_name_only>false</edit_name_only><edit_value>false</edit_value><edit_limit>false</edit_limit><length>64</length><value>Anis's config SORP 2B 6V 5YG 3R</value></keyword><keyword name="CYTOMETER CONFIG CREATE DATE" type="2"><suffix></suffix><description>Cytometer configuration creation date</description><visible>true</visible><edit_name>false</edit_name><edit_name_only>false</edit_name_only><edit_value>false</edit_value><edit_limit>false</edit_limit><length>64</length><value>2016-04-21T11:40:47+08:00</value></keyword><keyword name="CST SETUP DATE" type="2"><suffix></suffix><description>Date and time of cytometer setup and tracking</description><visible>true</visible><edit_name>false</edit_name><edit_name_only>false</edit_name_only><edit_value>false</edit_value><edit_limit>false</edit_limit><length>64</length><value>2018-06-11T12:38:46+08:00</value></keyword><keyword name="CST BASELINE DATE" type="2"><suffix></suffix><description>Date and time of cytometer baseline setup</description><visible>true</visible><edit_name>false</edit_name><edit_name_only>false</edit_name_only><edit_value>false</edit_value><edit_limit>false</edit_limit><length>64</length><value>2018-03-12T13:27:33+08:00</value></keyword><keyword name="CST BEADS EXPIRED" type="3"><suffix></suffix><description>Cytometer beads expired</description><visible>true</visible><edit_name>false</edit_name><edit_name_only>false</edit_name_only><edit_value>false</edit_value><edit_limit>false</edit_limit><value>2</value></keyword><keyword name="CST PERFORMANCE EXPIRED" type="2"><suffix></suffix><description>Date and time of Cytometer performance expired</description><visible>true</visible><edit_name>false</edit_name><edit_name_only>false</edit_name_only><edit_value>false</edit_value><edit_limit>false</edit_limit><length>64</length><value>2018-06-12T12:38:46+08:00</value></keyword><keyword name="CST REGULATORY STATUS" type="2"><suffix></suffix><description>Cytometer regulatory status - "CE-IVD Performance Check" or "RUO Performance Check"</description><visible>true</visible><edit_name>false</edit_name><edit_name_only>false</edit_name_only><edit_value>false</edit_value><edit_limit>false</edit_limit><length>64</length><value>RUO Performance Check</value></keyword></keywords><instrument_settings name="Cytometer Settings" template="false"><threshold_op>2</threshold_op><flow_rate>0</flow_rate><auto_compensation>false</auto_compensation><compensation_enabled>false</compensation_enabled><scales_recorded>true</scales_recorded><use_auto_biexp_scale>true</use_auto_biexp_scale><parameter name="FSC-A" type="30"><is_log>false</is_log><is_quantitated>false</is_quantitated><min>0.0</min><max>262143.0</max><raw_index>1</raw_index><linear_index>1</linear_index><log_index>9</log_index><final_index>1</final_index><fl>FSC</fl><voltage>240</voltage><target>3</target><brightness>1.0</brightness><threshold>5000</threshold><trigger>true</trigger><labels_only>false</labels_only><biexp_scale>0</biexp_scale><comp_biexp_scale>0</comp_biexp_scale><manual_biexp_scale>0</manual_biexp_scale><can_be_compensated>false</can_be_compensated></parameter><parameter name="FSC-H" type="10"><is_log>false</is_log><is_quantitated>false</is_quantitated><min>0.0</min><max>262143.0</max><raw_index>3</raw_index><linear_index>3</linear_index><log_index>10</log_index><final_index>3</final_index><fl>FSC</fl><voltage>240</voltage><target>3</target><brightness>1.0</brightness><threshold>5000</threshold><trigger>true</trigger><labels_only>false</labels_only><biexp_scale>0</biexp_scale><comp_biexp_scale>0</comp_biexp_scale><manual_biexp_scale>0</manual_biexp_scale><can_be_compensated>false</can_be_compensated></parameter><parameter name="FSC-W" type="20"><is_log>false</is_log><is_quantitated>false</is_quantitated><min>0.0</min><max>262143.0</max><raw_index>2</raw_index><linear_index>2</linear_index><log_index>2</log_index><final_index>2</final_index><fl>FSC</fl><voltage>240</voltage><target>3</target><brightness>1.0</brightness><threshold>5000</threshold><trigger>true</trigger><labels_only>false</labels_only><biexp_scale>-1</biexp_scale><comp_biexp_scale>-1</comp_biexp_scale><manual_biexp_scale>0</manual_biexp_scale><can_be_compensated>false</can_be_compensated></parameter><parameter name="SSC-A" type="30"><is_log>false</is_log><is_quantitated>false</is_quantitated><min>0.0</min><max>262143.0</max><raw_index>4</raw_index><linear_index>4</linear_index><log_index>11</log_index><final_index>4</final_index><fl>SSC</fl><voltage>330</voltage><target>3</target><brightness>1.0</brightness><threshold>5000</threshold><trigger>false</trigger><labels_only>false</labels_only><biexp_scale>0</biexp_scale><comp_biexp_scale>0</comp_biexp_scale><manual_biexp_scale>0</manual_biexp_scale><can_be_compensated>false</can_be_compensated></parameter><parameter name="SSC-H" type="10"><is_log>false</is_log><is_quantitated>false</is_quantitated><min>0.0</min><max>262143.0</max><raw_index>6</raw_index><linear_index>6</linear_index><log_index>12</log_index><final_index>6</final_index><fl>SSC</fl><voltage>330</voltage><target>3</target><brightness>1.0</brightness><threshold>5000</threshold><trigger>false</trigger><labels_only>false</labels_only><biexp_scale>0</biexp_scale><comp_biexp_scale>0</comp_biexp_scale><manual_biexp_scale>0</manual_biexp_scale><can_be_compensated>false</can_be_compensated></parameter><parameter name="SSC-W" type="20"><is_log>false</is_log><is_quantitated>false</is_quantitated><min>0.0</min><max>262143.0</max><raw_index>5</raw_index><linear_index>5</linear_index><log_index>5</log_index><final_index>5</final_index><fl>SSC</fl><voltage>330</voltage><target>3</target><brightness>1.0</brightness><threshold>5000</threshold><trigger>false</trigger><labels_only>false</labels_only><biexp_scale>-1</biexp_scale><comp_biexp_scale>-1</comp_biexp_scale><manual_biexp_scale>0</manual_biexp_scale><can_be_compensated>false</can_be_compensated></parameter><parameter name="FITC-A" type="30"><is_log>true</is_log><is_quantitated>false</is_quantitated><min>0.0</min><max>5.4185380935668945</max><raw_index>7</raw_index><linear_index>7</linear_index><log_index>13</log_index><final_index>13</final_index><fl>FITC</fl><voltage>280</voltage><target>3</target><brightness>1.0</brightness><threshold>5000</threshold><trigger>false</trigger><labels_only>false</labels_only><biexp_scale>109</biexp_scale><comp_biexp_scale>109</comp_biexp_scale><manual_biexp_scale>0</manual_biexp_scale><can_be_compensated>true</can_be_compensated><compensation><compensation_coefficient>1.0</compensation_coefficient></compensation></parameter><parameter name="Time" type="40"><is_log>false</is_log><is_quantitated>false</is_quantitated><min>0.0</min><max>262143.0</max><raw_index>0</raw_index><linear_index>0</linear_index><log_index>0</log_index><final_index>0</final_index></parameter></instrument_settings><gates><gate fullname="All Events" type="EventSource_Classifier"><name>All Events</name><color>0x000000</color><visible>true</visible><dotsize>0</dotsize><enabled>false</enabled><num_events>0</num_events></gate><gate fullname="All Events\P1" type="Region_Classifier"><name>P1</name><color>0xff0000</color><visible>true</visible><dotsize>0</dotsize><enabled>true</enabled><num_events>0</num_events><parent>All Events</parent><region name="P1" xparm="FSC-A" yparm="SSC-A" type="POLYGON_REGION"><points><point x="64623.71598921681" y="9734.243400149891" /><point x="249720.4035213344" y="66595.55670011611" /><point x="241024.58598626847" y="235792.63530001562" /><point x="94437.94753801427" y="245500.6644000094" /><point x="11206.551130954691" y="97106.50530009801" /></points></region><is_x_parameter_scaled>false</is_x_parameter_scaled><is_y_parameter_scaled>false</is_y_parameter_scaled><is_x_parameter_log>false</is_x_parameter_log><is_y_parameter_log>false</is_y_parameter_log><x_parameter_scale_value>0</x_parameter_scale_value><y_parameter_scale_value>0</y_parameter_scale_value><input>All Events</input></gate><gate fullname="All Events\P1\P2" type="Region_Classifier"><name>P2</name><color>0x00ff00</color><visible>true</visible><dotsize>0</dotsize><enabled>true</enabled><num_events>0</num_events><parent>All Events\P1</parent><region name="P2" xparm="FSC-A" yparm="FSC-H" type="POLYGON_REGION"><points><point x="37294.00373615247" y="16668.549900145765" /><point x="252204.92281706745" y="131778.03780007735" /><point x="242266.84563413504" y="178931.32200004935" /><point x="19902.368666020615" y="43018.91460013011" /></points></region><is_x_parameter_scaled>false</is_x_parameter_scaled><is_y_parameter_scaled>false</is_y_parameter_scaled><is_x_parameter_log>false</is_x_parameter_log><is_y_parameter_log>false</is_y_parameter_log><x_parameter_scale_value>0</x_parameter_scale_value><y_parameter_scale_value>0</y_parameter_scale_value><input>All Events\P1</input></gate><gate fullname="All Events\P1\P2\P3" type="Region_Classifier"><name>P3</name><color>0x0000ff</color><visible>true</visible><dotsize>0</dotsize><enabled>true</enabled><num_events>0</num_events><parent>All Events\P1\P2</parent><region name="P3" xparm="FITC-A" yparm="FSC-A" type="RECTANGLE_REGION"><points><point x="2.4232775193255094" y="256595.5548000031" /><point x="5.4754101297866695" y="256595.5548000031" /><point x="5.4754101297866695" y="20829.13380014329" /><point x="2.4232775193255094" y="20829.13380014329" /></points></region><is_x_parameter_scaled>false</is_x_parameter_scaled><is_y_parameter_scaled>false</is_y_parameter_scaled><is_x_parameter_log>true</is_x_parameter_log><is_y_parameter_log>false</is_y_parameter_log><x_parameter_scale_value>44</x_parameter_scale_value><y_parameter_scale_value>0</y_parameter_scale_value><input>All Events\P1\P2</input></gate></gates><pipeline><storage_gate>All Events</storage_gate><color_counter>0</color_counter><stop_rule mode="1" time="0" gate="All Events" events="10000" /></pipeline><analysis name="Analysis" /></tube><tube name="NC1_001"><date>2018-07-05T13:25:37</date><data_filename>Specimen_001_NC1_001.fcs</data_filename><data_begin_date>2018-07-05T13:25:22</data_begin_date><data_end_date>2018-07-05T13:25:37</data_end_date><data_instrument_serial_number>1</data_instrument_serial_number><data_instrument_name>LSRFortessa</data_instrument_name><data_instrument_type>LSRFortessa</data_instrument_type><time_tick_last_event>1447</time_tick_last_event><window_extension>10.0</window_extension><fsc_area_scaling>0.44</fsc_area_scaling><acquirable>true</acquirable><record_user>LisaNg</record_user><institution>SIgN</institution><AcqObjInError>false</AcqObjInError><AspiratedError>false</AspiratedError><lasers><laser name="Red"><delay>103.02999877929688</delay><area_scaling>0.8100000023841858</area_scaling><optical_configuration>9</optical_configuration></laser><laser name="Violet"><delay>31.530000686645508</delay><area_scaling>1.0</area_scaling><optical_configuration>9</optical_configuration></laser><laser name="Blue"><delay>0.0</delay><area_scaling>0.5</area_scaling><optical_configuration>9</optical_configuration></laser><laser name="YelGr"><delay>140.17999267578125</delay><area_scaling>0.6899999976158142</area_scaling><optical_configuration>9</optical_configuration></laser></lasers><keywords><keyword name="SAMPLE ID" type="2"><suffix></suffix><description>String used to identify a sample</description><visible>true</visible><edit_name>true</edit_name><edit_name_only>false</edit_name_only><edit_value>true</edit_value><edit_limit>true</edit_limit><length>64</length><value></value></keyword><keyword name="PATIENT ID" type="2"><suffix></suffix><description>String used to identify a patient</description><visible>true</visible><edit_name>true</edit_name><edit_name_only>false</edit_name_only><edit_value>true</edit_value><edit_limit>true</edit_limit><length>64</length><value></value></keyword><keyword name="$OP" type="2"><suffix></suffix><description>User name of application operator when data was collected</description><visible>true</visible><edit_name>false</edit_name><edit_name_only>false</edit_name_only><edit_value>false</edit_value><edit_limit>false</edit_limit><length>64</length><value>LisaNg</value></keyword><keyword name="$INST" type="2"><suffix></suffix><description>Institution where data was collected</description><visible>true</visible><edit_name>false</edit_name><edit_name_only>false</edit_name_only><edit_value>false</edit_value><edit_limit>false</edit_limit><length>64</length><value>SIgN</value></keyword><keyword name="GUID" type="2"><suffix></suffix><description>String value with a unique identifier for exported FCS file</description><visible>true</visible><edit_name>false</edit_name><edit_name_only>false</edit_name_only><edit_value>false</edit_value><edit_limit>false</edit_limit><length>64</length><value>d8b03876-314a-4070-aa57-3f5c47a8b8e4</value></keyword><keyword name="CST SETUP STATUS" type="2"><suffix></suffix><description>Cytometer Performance Results (pass or fail)</description><visible>true</visible><edit_name>false</edit_name><edit_name_only>false</edit_name_only><edit_value>false</edit_value><edit_limit>false</edit_limit><length>64</length><value>SUCCESS</value></keyword><keyword name="CST BEADS LOT ID" type="2"><suffix></suffix><description>Lot ID information for CST beads</description><visible>true</visible><edit_name>false</edit_name><edit_name_only>false</edit_name_only><edit_value>false</edit_value><edit_limit>false</edit_limit><length>64</length><value>72755</value></keyword><keyword name="CYTOMETER CONFIG NAME" type="2"><suffix></suffix><description>Cytometer configuration name</description><visible>true</visible><edit_name>false</edit_name><edit_name_only>false</edit_name_only><edit_value>false</edit_value><edit_limit>false</edit_limit><length>64</length><value>Anis's config SORP 2B 6V 5YG 3R</value></keyword><keyword name="CYTOMETER CONFIG CREATE DATE" type="2"><suffix></suffix><description>Cytometer configuration creation date</description><visible>true</visible><edit_name>false</edit_name><edit_name_only>false</edit_name_only><edit_value>false</edit_value><edit_limit>false</edit_limit><length>64</length><value>2016-04-21T11:40:47+08:00</value></keyword><keyword name="CST SETUP DATE" type="2"><suffix></suffix><description>Date and time of cytometer setup and tracking</description><visible>true</visible><edit_name>false</edit_name><edit_name_only>false</edit_name_only><edit_value>false</edit_value><edit_limit>false</edit_limit><length>64</length><value>2018-06-11T12:38:46+08:00</value></keyword><keyword name="CST BASELINE DATE" type="2"><suffix></suffix><description>Date and time of cytometer baseline setup</description><visible>true</visible><edit_name>false</edit_name><edit_name_only>false</edit_name_only><edit_value>false</edit_value><edit_limit>false</edit_limit><length>64</length><value>2018-03-12T13:27:33+08:00</value></keyword><keyword name="CST BEADS EXPIRED" type="3"><suffix></suffix><description>Cytometer beads expired</description><visible>true</visible><edit_name>false</edit_name><edit_name_only>false</edit_name_only><edit_value>false</edit_value><edit_limit>false</edit_limit><value>2</value></keyword><keyword name="CST PERFORMANCE EXPIRED" type="2"><suffix></suffix><description>Date and time of Cytometer performance expired</description><visible>true</visible><edit_name>false</edit_name><edit_name_only>false</edit_name_only><edit_value>false</edit_value><edit_limit>false</edit_limit><length>64</length><value>2018-06-12T12:38:46+08:00</value></keyword><keyword name="CST REGULATORY STATUS" type="2"><suffix></suffix><description>Cytometer regulatory status - "CE-IVD Performance Check" or "RUO Performance Check"</description><visible>true</visible><edit_name>false</edit_name><edit_name_only>false</edit_name_only><edit_value>false</edit_value><edit_limit>false</edit_limit><length>64</length><value>RUO Performance Check</value></keyword></keywords><instrument_settings name="Cytometer Settings" template="false"><threshold_op>2</threshold_op><flow_rate>0</flow_rate><auto_compensation>false</auto_compensation><compensation_enabled>false</compensation_enabled><scales_recorded>true</scales_recorded><use_auto_biexp_scale>true</use_auto_biexp_scale><parameter name="FSC-A" type="30"><is_log>false</is_log><is_quantitated>false</is_quantitated><min>0.0</min><max>262143.0</max><raw_index>1</raw_index><linear_index>1</linear_index><log_index>9</log_index><final_index>1</final_index><fl>FSC</fl><voltage>240</voltage><target>3</target><brightness>1.0</brightness><threshold>5000</threshold><trigger>true</trigger><labels_only>false</labels_only><biexp_scale>0</biexp_scale><comp_biexp_scale>0</comp_biexp_scale><manual_biexp_scale>0</manual_biexp_scale><can_be_compensated>false</can_be_compensated></parameter><parameter name="FSC-H" type="10"><is_log>false</is_log><is_quantitated>false</is_quantitated><min>0.0</min><max>262143.0</max><raw_index>3</raw_index><linear_index>3</linear_index><log_index>10</log_index><final_index>3</final_index><fl>FSC</fl><voltage>240</voltage><target>3</target><brightness>1.0</brightness><threshold>5000</threshold><trigger>true</trigger><labels_only>false</labels_only><biexp_scale>0</biexp_scale><comp_biexp_scale>0</comp_biexp_scale><manual_biexp_scale>0</manual_biexp_scale><can_be_compensated>false</can_be_compensated></parameter><parameter name="FSC-W" type="20"><is_log>false</is_log><is_quantitated>false</is_quantitated><min>0.0</min><max>262143.0</max><raw_index>2</raw_index><linear_index>2</linear_index><log_index>2</log_index><final_index>2</final_index><fl>FSC</fl><voltage>240</voltage><target>3</target><brightness>1.0</brightness><threshold>5000</threshold><trigger>true</trigger><labels_only>false</labels_only><biexp_scale>-1</biexp_scale><comp_biexp_scale>-1</comp_biexp_scale><manual_biexp_scale>0</manual_biexp_scale><can_be_compensated>false</can_be_compensated></parameter><parameter name="SSC-A" type="30"><is_log>false</is_log><is_quantitated>false</is_quantitated><min>0.0</min><max>262143.0</max><raw_index>4</raw_index><linear_index>4</linear_index><log_index>11</log_index><final_index>4</final_index><fl>SSC</fl><voltage>330</voltage><target>3</target><brightness>1.0</brightness><threshold>5000</threshold><trigger>false</trigger><labels_only>false</labels_only><biexp_scale>0</biexp_scale><comp_biexp_scale>0</comp_biexp_scale><manual_biexp_scale>0</manual_biexp_scale><can_be_compensated>false</can_be_compensated></parameter><parameter name="SSC-H" type="10"><is_log>false</is_log><is_quantitated>false</is_quantitated><min>0.0</min><max>262143.0</max><raw_index>6</raw_index><linear_index>6</linear_index><log_index>12</log_index><final_index>6</final_index><fl>SSC</fl><voltage>330</voltage><target>3</target><brightness>1.0</brightness><threshold>5000</threshold><trigger>false</trigger><labels_only>false</labels_only><biexp_scale>0</biexp_scale><comp_biexp_scale>0</comp_biexp_scale><manual_biexp_scale>0</manual_biexp_scale><can_be_compensated>false</can_be_compensated></parameter><parameter name="SSC-W" type="20"><is_log>false</is_log><is_quantitated>false</is_quantitated><min>0.0</min><max>262143.0</max><raw_index>5</raw_index><linear_index>5</linear_index><log_index>5</log_index><final_index>5</final_index><fl>SSC</fl><voltage>330</voltage><target>3</target><brightness>1.0</brightness><threshold>5000</threshold><trigger>false</trigger><labels_only>false</labels_only><biexp_scale>-1</biexp_scale><comp_biexp_scale>-1</comp_biexp_scale><manual_biexp_scale>0</manual_biexp_scale><can_be_compensated>false</can_be_compensated></parameter><parameter name="FITC-A" type="30"><is_log>true</is_log><is_quantitated>false</is_quantitated><min>0.0</min><max>5.4185380935668945</max><raw_index>7</raw_index><linear_index>7</linear_index><log_index>13</log_index><final_index>13</final_index><fl>FITC</fl><voltage>280</voltage><target>3</target><brightness>1.0</brightness><threshold>5000</threshold><trigger>false</trigger><labels_only>false</labels_only><biexp_scale>86</biexp_scale><comp_biexp_scale>86</comp_biexp_scale><manual_biexp_scale>0</manual_biexp_scale><can_be_compensated>true</can_be_compensated><compensation><compensation_coefficient>1.0</compensation_coefficient></compensation></parameter><parameter name="Time" type="40"><is_log>false</is_log><is_quantitated>false</is_quantitated><min>0.0</min><max>262143.0</max><raw_index>0</raw_index><linear_index>0</linear_index><log_index>0</log_index><final_index>0</final_index></parameter></instrument_settings><gates><gate fullname="All Events" type="EventSource_Classifier"><name>All Events</name><color>0x000000</color><visible>true</visible><dotsize>0</dotsize><enabled>false</enabled><num_events>0</num_events></gate><gate fullname="All Events\P1" type="Region_Classifier"><name>P1</name><color>0xff0000</color><visible>true</visible><dotsize>0</dotsize><enabled>true</enabled><num_events>0</num_events><parent>All Events</parent><region name="P1" xparm="FSC-A" yparm="SSC-A" type="POLYGON_REGION"><points><point x="64623.71598921681" y="9734.243400149891" /><point x="249720.4035213344" y="66595.55670011611" /><point x="241024.58598626847" y="235792.63530001562" /><point x="94437.94753801427" y="245500.6644000094" /><point x="11206.551130954691" y="97106.50530009801" /></points></region><is_x_parameter_scaled>false</is_x_parameter_scaled><is_y_parameter_scaled>false</is_y_parameter_scaled><is_x_parameter_log>false</is_x_parameter_log><is_y_parameter_log>false</is_y_parameter_log><x_parameter_scale_value>0</x_parameter_scale_value><y_parameter_scale_value>0</y_parameter_scale_value><input>All Events</input></gate><gate fullname="All Events\P1\P2" type="Region_Classifier"><name>P2</name><color>0x00ff00</color><visible>true</visible><dotsize>0</dotsize><enabled>true</enabled><num_events>0</num_events><parent>All Events\P1</parent><region name="P2" xparm="FSC-A" yparm="FSC-H" type="POLYGON_REGION"><points><point x="37294.00373615247" y="16668.549900145765" /><point x="252204.92281706745" y="131778.03780007735" /><point x="242266.84563413504" y="178931.32200004935" /><point x="19902.368666020615" y="43018.91460013011" /></points></region><is_x_parameter_scaled>false</is_x_parameter_scaled><is_y_parameter_scaled>false</is_y_parameter_scaled><is_x_parameter_log>false</is_x_parameter_log><is_y_parameter_log>false</is_y_parameter_log><x_parameter_scale_value>0</x_parameter_scale_value><y_parameter_scale_value>0</y_parameter_scale_value><input>All Events\P1</input></gate><gate fullname="All Events\P1\P2\P3" type="Region_Classifier"><name>P3</name><color>0x0000ff</color><visible>true</visible><dotsize>0</dotsize><enabled>true</enabled><num_events>0</num_events><parent>All Events\P1\P2</parent><region name="P3" xparm="FITC-A" yparm="FSC-A" type="RECTANGLE_REGION"><points><point x="2.4232775193255094" y="256595.5548000031" /><point x="5.4754101297866695" y="256595.5548000031" /><point x="5.4754101297866695" y="20829.13380014329" /><point x="2.4232775193255094" y="20829.13380014329" /></points></region><is_x_parameter_scaled>false</is_x_parameter_scaled><is_y_parameter_scaled>false</is_y_parameter_scaled><is_x_parameter_log>true</is_x_parameter_log><is_y_parameter_log>false</is_y_parameter_log><x_parameter_scale_value>44</x_parameter_scale_value><y_parameter_scale_value>0</y_parameter_scale_value><input>All Events\P1\P2</input></gate></gates><pipeline><storage_gate>All Events</storage_gate><color_counter>0</color_counter><stop_rule mode="1" time="0" gate="All Events" events="10000" /></pipeline><analysis name="Analysis" /></tube><tube name="NC1_002"><date>2018-07-05T13:25:54</date><data_filename>Specimen_001_NC1_002.fcs</data_filename><data_begin_date>2018-07-05T13:25:39</data_begin_date><data_end_date>2018-07-05T13:25:54</data_end_date><data_instrument_serial_number>1</data_instrument_serial_number><data_instrument_name>LSRFortessa</data_instrument_name><data_instrument_type>LSRFortessa</data_instrument_type><time_tick_last_event>1424</time_tick_last_event><window_extension>10.0</window_extension><fsc_area_scaling>0.44</fsc_area_scaling><acquirable>true</acquirable><record_user>LisaNg</record_user><institution>SIgN</institution><AcqObjInError>false</AcqObjInError><AspiratedError>false</AspiratedError><lasers><laser name="Red"><delay>103.02999877929688</delay><area_scaling>0.8100000023841858</area_scaling><optical_configuration>9</optical_configuration></laser><laser name="Violet"><delay>31.530000686645508</delay><area_scaling>1.0</area_scaling><optical_configuration>9</optical_configuration></laser><laser name="Blue"><delay>0.0</delay><area_scaling>0.5</area_scaling><optical_configuration>9</optical_configuration></laser><laser name="YelGr"><delay>140.17999267578125</delay><area_scaling>0.6899999976158142</area_scaling><optical_configuration>9</optical_configuration></laser></lasers><keywords><keyword name="SAMPLE ID" type="2"><suffix></suffix><description>String used to identify a sample</description><visible>true</visible><edit_name>true</edit_name><edit_name_only>false</edit_name_only><edit_value>true</edit_value><edit_limit>true</edit_limit><length>64</length><value></value></keyword><keyword name="PATIENT ID" type="2"><suffix></suffix><description>String used to identify a patient</description><visible>true</visible><edit_name>true</edit_name><edit_name_only>false</edit_name_only><edit_value>true</edit_value><edit_limit>true</edit_limit><length>64</length><value></value></keyword><keyword name="$OP" type="2"><suffix></suffix><description>User name of application operator when data was collected</description><visible>true</visible><edit_name>false</edit_name><edit_name_only>false</edit_name_only><edit_value>false</edit_value><edit_limit>false</edit_limit><length>64</length><value>LisaNg</value></keyword><keyword name="$INST" type="2"><suffix></suffix><description>Institution where data was collected</description><visible>true</visible><edit_name>false</edit_name><edit_name_only>false</edit_name_only><edit_value>false</edit_value><edit_limit>false</edit_limit><length>64</length><value>SIgN</value></keyword><keyword name="GUID" type="2"><suffix></suffix><description>String value with a unique identifier for exported FCS file</description><visible>true</visible><edit_name>false</edit_name><edit_name_only>false</edit_name_only><edit_value>false</edit_value><edit_limit>false</edit_limit><length>64</length><value>6f0f8999-ea5b-47a8-90c3-ccf0557284d7</value></keyword><keyword name="CST SETUP STATUS" type="2"><suffix></suffix><description>Cytometer Performance Results (pass or fail)</description><visible>true</visible><edit_name>false</edit_name><edit_name_only>false</edit_name_only><edit_value>false</edit_value><edit_limit>false</edit_limit><length>64</length><value>SUCCESS</value></keyword><keyword name="CST BEADS LOT ID" type="2"><suffix></suffix><description>Lot ID information for CST beads</description><visible>true</visible><edit_name>false</edit_name><edit_name_only>false</edit_name_only><edit_value>false</edit_value><edit_limit>false</edit_limit><length>64</length><value>72755</value></keyword><keyword name="CYTOMETER CONFIG NAME" type="2"><suffix></suffix><description>Cytometer configuration name</description><visible>true</visible><edit_name>false</edit_name><edit_name_only>false</edit_name_only><edit_value>false</edit_value><edit_limit>false</edit_limit><length>64</length><value>Anis's config SORP 2B 6V 5YG 3R</value></keyword><keyword name="CYTOMETER CONFIG CREATE DATE" type="2"><suffix></suffix><description>Cytometer configuration creation date</description><visible>true</visible><edit_name>false</edit_name><edit_name_only>false</edit_name_only><edit_value>false</edit_value><edit_limit>false</edit_limit><length>64</length><value>2016-04-21T11:40:47+08:00</value></keyword><keyword name="CST SETUP DATE" type="2"><suffix></suffix><description>Date and time of cytometer setup and tracking</description><visible>true</visible><edit_name>false</edit_name><edit_name_only>false</edit_name_only><edit_value>false</edit_value><edit_limit>false</edit_limit><length>64</length><value>2018-06-11T12:38:46+08:00</value></keyword><keyword name="CST BASELINE DATE" type="2"><suffix></suffix><description>Date and time of cytometer baseline setup</description><visible>true</visible><edit_name>false</edit_name><edit_name_only>false</edit_name_only><edit_value>false</edit_value><edit_limit>false</edit_limit><length>64</length><value>2018-03-12T13:27:33+08:00</value></keyword><keyword name="CST BEADS EXPIRED" type="3"><suffix></suffix><description>Cytometer beads expired</description><visible>true</visible><edit_name>false</edit_name><edit_name_only>false</edit_name_only><edit_value>false</edit_value><edit_limit>false</edit_limit><value>2</value></keyword><keyword name="CST PERFORMANCE EXPIRED" type="2"><suffix></suffix><description>Date and time of Cytometer performance expired</description><visible>true</visible><edit_name>false</edit_name><edit_name_only>false</edit_name_only><edit_value>false</edit_value><edit_limit>false</edit_limit><length>64</length><value>2018-06-12T12:38:46+08:00</value></keyword><keyword name="CST REGULATORY STATUS" type="2"><suffix></suffix><description>Cytometer regulatory status - "CE-IVD Performance Check" or "RUO Performance Check"</description><visible>true</visible><edit_name>false</edit_name><edit_name_only>false</edit_name_only><edit_value>false</edit_value><edit_limit>false</edit_limit><length>64</length><value>RUO Performance Check</value></keyword></keywords><instrument_settings name="Cytometer Settings" template="false"><threshold_op>2</threshold_op><flow_rate>0</flow_rate><auto_compensation>false</auto_compensation><compensation_enabled>false</compensation_enabled><scales_recorded>false</scales_recorded><use_auto_biexp_scale>true</use_auto_biexp_scale><parameter name="FSC-A" type="30"><is_log>false</is_log><is_quantitated>false</is_quantitated><min>0.0</min><max>262143.0</max><raw_index>1</raw_index><linear_index>1</linear_index><log_index>9</log_index><final_index>1</final_index><fl>FSC</fl><voltage>240</voltage><target>3</target><brightness>1.0</brightness><threshold>5000</threshold><trigger>true</trigger><labels_only>false</labels_only><biexp_scale>0</biexp_scale><comp_biexp_scale>0</comp_biexp_scale><manual_biexp_scale>0</manual_biexp_scale><can_be_compensated>false</can_be_compensated></parameter><parameter name="FSC-H" type="10"><is_log>false</is_log><is_quantitated>false</is_quantitated><min>0.0</min><max>262143.0</max><raw_index>3</raw_index><linear_index>3</linear_index><log_index>10</log_index><final_index>3</final_index><fl>FSC</fl><voltage>240</voltage><target>3</target><brightness>1.0</brightness><threshold>5000</threshold><trigger>true</trigger><labels_only>false</labels_only><biexp_scale>0</biexp_scale><comp_biexp_scale>0</comp_biexp_scale><manual_biexp_scale>0</manual_biexp_scale><can_be_compensated>false</can_be_compensated></parameter><parameter name="FSC-W" type="20"><is_log>false</is_log><is_quantitated>false</is_quantitated><min>0.0</min><max>262143.0</max><raw_index>2</raw_index><linear_index>2</linear_index><log_index>2</log_index><final_index>2</final_index><fl>FSC</fl><voltage>240</voltage><target>3</target><brightness>1.0</brightness><threshold>5000</threshold><trigger>true</trigger><labels_only>false</labels_only><biexp_scale>-1</biexp_scale><comp_biexp_scale>-1</comp_biexp_scale><manual_biexp_scale>0</manual_biexp_scale><can_be_compensated>false</can_be_compensated></parameter><parameter name="SSC-A" type="30"><is_log>false</is_log><is_quantitated>false</is_quantitated><min>0.0</min><max>262143.0</max><raw_index>4</raw_index><linear_index>4</linear_index><log_index>11</log_index><final_index>4</final_index><fl>SSC</fl><voltage>330</voltage><target>3</target><brightness>1.0</brightness><threshold>5000</threshold><trigger>false</trigger><labels_only>false</labels_only><biexp_scale>0</biexp_scale><comp_biexp_scale>0</comp_biexp_scale><manual_biexp_scale>0</manual_biexp_scale><can_be_compensated>false</can_be_compensated></parameter><parameter name="SSC-H" type="10"><is_log>false</is_log><is_quantitated>false</is_quantitated><min>0.0</min><max>262143.0</max><raw_index>6</raw_index><linear_index>6</linear_index><log_index>12</log_index><final_index>6</final_index><fl>SSC</fl><voltage>330</voltage><target>3</target><brightness>1.0</brightness><threshold>5000</threshold><trigger>false</trigger><labels_only>false</labels_only><biexp_scale>0</biexp_scale><comp_biexp_scale>0</comp_biexp_scale><manual_biexp_scale>0</manual_biexp_scale><can_be_compensated>false</can_be_compensated></parameter><parameter name="SSC-W" type="20"><is_log>false</is_log><is_quantitated>false</is_quantitated><min>0.0</min><max>262143.0</max><raw_index>5</raw_index><linear_index>5</linear_index><log_index>5</log_index><final_index>5</final_index><fl>SSC</fl><voltage>330</voltage><target>3</target><brightness>1.0</brightness><threshold>5000</threshold><trigger>false</trigger><labels_only>false</labels_only><biexp_scale>-1</biexp_scale><comp_biexp_scale>-1</comp_biexp_scale><manual_biexp_scale>0</manual_biexp_scale><can_be_compensated>false</can_be_compensated></parameter><parameter name="FITC-A" type="30"><is_log>true</is_log><is_quantitated>false</is_quantitated><min>0.0</min><max>5.4185380935668945</max><raw_index>7</raw_index><linear_index>7</linear_index><log_index>13</log_index><final_index>13</final_index><fl>FITC</fl><voltage>280</voltage><target>3</target><brightness>1.0</brightness><threshold>5000</threshold><trigger>false</trigger><labels_only>false</labels_only><biexp_scale>72</biexp_scale><comp_biexp_scale>72</comp_biexp_scale><manual_biexp_scale>0</manual_biexp_scale><can_be_compensated>true</can_be_compensated><compensation><compensation_coefficient>1.0</compensation_coefficient></compensation></parameter><parameter name="Time" type="40"><is_log>false</is_log><is_quantitated>false</is_quantitated><min>0.0</min><max>262143.0</max><raw_index>0</raw_index><linear_index>0</linear_index><log_index>0</log_index><final_index>0</final_index></parameter></instrument_settings><gates><gate fullname="All Events" type="EventSource_Classifier"><name>All Events</name><color>0x000000</color><visible>true</visible><dotsize>0</dotsize><enabled>false</enabled><num_events>0</num_events></gate><gate fullname="All Events\P1" type="Region_Classifier"><name>P1</name><color>0xff0000</color><visible>true</visible><dotsize>0</dotsize><enabled>true</enabled><num_events>0</num_events><parent>All Events</parent><region name="P1" xparm="FSC-A" yparm="SSC-A" type="POLYGON_REGION"><points><point x="64623.71598921681" y="9734.243400149891" /><point x="249720.4035213344" y="66595.55670011611" /><point x="241024.58598626847" y="235792.63530001562" /><point x="94437.94753801427" y="245500.6644000094" /><point x="11206.551130954691" y="97106.50530009801" /></points></region><is_x_parameter_scaled>false</is_x_parameter_scaled><is_y_parameter_scaled>false</is_y_parameter_scaled><is_x_parameter_log>false</is_x_parameter_log><is_y_parameter_log>false</is_y_parameter_log><x_parameter_scale_value>0</x_parameter_scale_value><y_parameter_scale_value>0</y_parameter_scale_value><input>All Events</input></gate><gate fullname="All Events\P1\P2" type="Region_Classifier"><name>P2</name><color>0x00ff00</color><visible>true</visible><dotsize>0</dotsize><enabled>true</enabled><num_events>0</num_events><parent>All Events\P1</parent><region name="P2" xparm="FSC-A" yparm="FSC-H" type="POLYGON_REGION"><points><point x="37294.00373615247" y="16668.549900145765" /><point x="252204.92281706745" y="131778.03780007735" /><point x="242266.84563413504" y="178931.32200004935" /><point x="19902.368666020615" y="43018.91460013011" /></points></region><is_x_parameter_scaled>false</is_x_parameter_scaled><is_y_parameter_scaled>false</is_y_parameter_scaled><is_x_parameter_log>false</is_x_parameter_log><is_y_parameter_log>false</is_y_parameter_log><x_parameter_scale_value>0</x_parameter_scale_value><y_parameter_scale_value>0</y_parameter_scale_value><input>All Events\P1</input></gate><gate fullname="All Events\P1\P2\P3" type="Region_Classifier"><name>P3</name><color>0x0000ff</color><visible>true</visible><dotsize>0</dotsize><enabled>true</enabled><num_events>0</num_events><parent>All Events\P1\P2</parent><region name="P3" xparm="FITC-A" yparm="FSC-A" type="RECTANGLE_REGION"><points><point x="2.4232775193255094" y="256595.5548000031" /><point x="5.4754101297866695" y="256595.5548000031" /><point x="5.4754101297866695" y="20829.13380014329" /><point x="2.4232775193255094" y="20829.13380014329" /></points></region><is_x_parameter_scaled>false</is_x_parameter_scaled><is_y_parameter_scaled>false</is_y_parameter_scaled><is_x_parameter_log>true</is_x_parameter_log><is_y_parameter_log>false</is_y_parameter_log><x_parameter_scale_value>44</x_parameter_scale_value><y_parameter_scale_value>0</y_parameter_scale_value><input>All Events\P1\P2</input></gate></gates><pipeline><storage_gate>All Events</storage_gate><color_counter>0</color_counter><stop_rule mode="1" time="0" gate="All Events" events="10000" /></pipeline><analysis name="Analysis" /></tube><tube name="VCP-KMT"><date>2018-07-05T13:26:48</date><data_filename>Specimen_001_VCP-KMT.fcs</data_filename><data_begin_date>2018-07-05T13:26:22</data_begin_date><data_end_date>2018-07-05T13:26:48</data_end_date><data_instrument_serial_number>1</data_instrument_serial_number><data_instrument_name>LSRFortessa</data_instrument_name><data_instrument_type>LSRFortessa</data_instrument_type><time_tick_last_event>2512</time_tick_last_event><window_extension>10.0</window_extension><fsc_area_scaling>0.44</fsc_area_scaling><acquirable>true</acquirable><record_user>LisaNg</record_user><institution>SIgN</institution><AcqObjInError>false</AcqObjInError><AspiratedError>false</AspiratedError><lasers><laser name="Red"><delay>103.02999877929688</delay><area_scaling>0.8100000023841858</area_scaling><optical_configuration>9</optical_configuration></laser><laser name="Violet"><delay>31.530000686645508</delay><area_scaling>1.0</area_scaling><optical_configuration>9</optical_configuration></laser><laser name="Blue"><delay>0.0</delay><area_scaling>0.5</area_scaling><optical_configuration>9</optical_configuration></laser><laser name="YelGr"><delay>140.17999267578125</delay><area_scaling>0.6899999976158142</area_scaling><optical_configuration>9</optical_configuration></laser></lasers><keywords><keyword name="SAMPLE ID" type="2"><suffix></suffix><description>String used to identify a sample</description><visible>true</visible><edit_name>true</edit_name><edit_name_only>false</edit_name_only><edit_value>true</edit_value><edit_limit>true</edit_limit><length>64</length><value></value></keyword><keyword name="PATIENT ID" type="2"><suffix></suffix><description>String used to identify a patient</description><visible>true</visible><edit_name>true</edit_name><edit_name_only>false</edit_name_only><edit_value>true</edit_value><edit_limit>true</edit_limit><length>64</length><value></value></keyword><keyword name="$OP" type="2"><suffix></suffix><description>User name of application operator when data was collected</description><visible>true</visible><edit_name>false</edit_name><edit_name_only>false</edit_name_only><edit_value>false</edit_value><edit_limit>false</edit_limit><length>64</length><value>LisaNg</value></keyword><keyword name="$INST" type="2"><suffix></suffix><description>Institution where data was collected</description><visible>true</visible><edit_name>false</edit_name><edit_name_only>false</edit_name_only><edit_value>false</edit_value><edit_limit>false</edit_limit><length>64</length><value>SIgN</value></keyword><keyword name="GUID" type="2"><suffix></suffix><description>String value with a unique identifier for exported FCS file</description><visible>true</visible><edit_name>false</edit_name><edit_name_only>false</edit_name_only><edit_value>false</edit_value><edit_limit>false</edit_limit><length>64</length><value>6b2bc9de-b029-4ef4-843a-6348d1c3f4e5</value></keyword><keyword name="CST SETUP STATUS" type="2"><suffix></suffix><description>Cytometer Performance Results (pass or fail)</description><visible>true</visible><edit_name>false</edit_name><edit_name_only>false</edit_name_only><edit_value>false</edit_value><edit_limit>false</edit_limit><length>64</length><value>SUCCESS</value></keyword><keyword name="CST BEADS LOT ID" type="2"><suffix></suffix><description>Lot ID information for CST beads</description><visible>true</visible><edit_name>false</edit_name><edit_name_only>false</edit_name_only><edit_value>false</edit_value><edit_limit>false</edit_limit><length>64</length><value>72755</value></keyword><keyword name="CYTOMETER CONFIG NAME" type="2"><suffix></suffix><description>Cytometer configuration name</description><visible>true</visible><edit_name>false</edit_name><edit_name_only>false</edit_name_only><edit_value>false</edit_value><edit_limit>false</edit_limit><length>64</length><value>Anis's config SORP 2B 6V 5YG 3R</value></keyword><keyword name="CYTOMETER CONFIG CREATE DATE" type="2"><suffix></suffix><description>Cytometer configuration creation date</description><visible>true</visible><edit_name>false</edit_name><edit_name_only>false</edit_name_only><edit_value>false</edit_value><edit_limit>false</edit_limit><length>64</length><value>2016-04-21T11:40:47+08:00</value></keyword><keyword name="CST SETUP DATE" type="2"><suffix></suffix><description>Date and time of cytometer setup and tracking</description><visible>true</visible><edit_name>false</edit_name><edit_name_only>false</edit_name_only><edit_value>false</edit_value><edit_limit>false</edit_limit><length>64</length><value>2018-06-11T12:38:46+08:00</value></keyword><keyword name="CST BASELINE DATE" type="2"><suffix></suffix><description>Date and time of cytometer baseline setup</description><visible>true</visible><edit_name>false</edit_name><edit_name_only>false</edit_name_only><edit_value>false</edit_value><edit_limit>false</edit_limit><length>64</length><value>2018-03-12T13:27:33+08:00</value></keyword><keyword name="CST BEADS EXPIRED" type="3"><suffix></suffix><description>Cytometer beads expired</description><visible>true</visible><edit_name>false</edit_name><edit_name_only>false</edit_name_only><edit_value>false</edit_value><edit_limit>false</edit_limit><value>2</value></keyword><keyword name="CST PERFORMANCE EXPIRED" type="2"><suffix></suffix><description>Date and time of Cytometer performance expired</description><visible>true</visible><edit_name>false</edit_name><edit_name_only>false</edit_name_only><edit_value>false</edit_value><edit_limit>false</edit_limit><length>64</length><value>2018-06-12T12:38:46+08:00</value></keyword><keyword name="CST REGULATORY STATUS" type="2"><suffix></suffix><description>Cytometer regulatory status - "CE-IVD Performance Check" or "RUO Performance Check"</description><visible>true</visible><edit_name>false</edit_name><edit_name_only>false</edit_name_only><edit_value>false</edit_value><edit_limit>false</edit_limit><length>64</length><value>RUO Performance Check</value></keyword></keywords><instrument_settings name="Cytometer Settings" template="false"><threshold_op>2</threshold_op><flow_rate>0</flow_rate><auto_compensation>false</auto_compensation><compensation_enabled>false</compensation_enabled><scales_recorded>true</scales_recorded><use_auto_biexp_scale>true</use_auto_biexp_scale><parameter name="FSC-A" type="30"><is_log>false</is_log><is_quantitated>false</is_quantitated><min>0.0</min><max>262143.0</max><raw_index>1</raw_index><linear_index>1</linear_index><log_index>9</log_index><final_index>1</final_index><fl>FSC</fl><voltage>240</voltage><target>3</target><brightness>1.0</brightness><threshold>5000</threshold><trigger>true</trigger><labels_only>false</labels_only><biexp_scale>0</biexp_scale><comp_biexp_scale>0</comp_biexp_scale><manual_biexp_scale>0</manual_biexp_scale><can_be_compensated>false</can_be_compensated></parameter><parameter name="FSC-H" type="10"><is_log>false</is_log><is_quantitated>false</is_quantitated><min>0.0</min><max>262143.0</max><raw_index>3</raw_index><linear_index>3</linear_index><log_index>10</log_index><final_index>3</final_index><fl>FSC</fl><voltage>240</voltage><target>3</target><brightness>1.0</brightness><threshold>5000</threshold><trigger>true</trigger><labels_only>false</labels_only><biexp_scale>0</biexp_scale><comp_biexp_scale>0</comp_biexp_scale><manual_biexp_scale>0</manual_biexp_scale><can_be_compensated>false</can_be_compensated></parameter><parameter name="FSC-W" type="20"><is_log>false</is_log><is_quantitated>false</is_quantitated><min>0.0</min><max>262143.0</max><raw_index>2</raw_index><linear_index>2</linear_index><log_index>2</log_index><final_index>2</final_index><fl>FSC</fl><voltage>240</voltage><target>3</target><brightness>1.0</brightness><threshold>5000</threshold><trigger>true</trigger><labels_only>false</labels_only><biexp_scale>-1</biexp_scale><comp_biexp_scale>-1</comp_biexp_scale><manual_biexp_scale>0</manual_biexp_scale><can_be_compensated>false</can_be_compensated></parameter><parameter name="SSC-A" type="30"><is_log>false</is_log><is_quantitated>false</is_quantitated><min>0.0</min><max>262143.0</max><raw_index>4</raw_index><linear_index>4</linear_index><log_index>11</log_index><final_index>4</final_index><fl>SSC</fl><voltage>330</voltage><target>3</target><brightness>1.0</brightness><threshold>5000</threshold><trigger>false</trigger><labels_only>false</labels_only><biexp_scale>0</biexp_scale><comp_biexp_scale>0</comp_biexp_scale><manual_biexp_scale>0</manual_biexp_scale><can_be_compensated>false</can_be_compensated></parameter><parameter name="SSC-H" type="10"><is_log>false</is_log><is_quantitated>false</is_quantitated><min>0.0</min><max>262143.0</max><raw_index>6</raw_index><linear_index>6</linear_index><log_index>12</log_index><final_index>6</final_index><fl>SSC</fl><voltage>330</voltage><target>3</target><brightness>1.0</brightness><threshold>5000</threshold><trigger>false</trigger><labels_only>false</labels_only><biexp_scale>0</biexp_scale><comp_biexp_scale>0</comp_biexp_scale><manual_biexp_scale>0</manual_biexp_scale><can_be_compensated>false</can_be_compensated></parameter><parameter name="SSC-W" type="20"><is_log>false</is_log><is_quantitated>false</is_quantitated><min>0.0</min><max>262143.0</max><raw_index>5</raw_index><linear_index>5</linear_index><log_index>5</log_index><final_index>5</final_index><fl>SSC</fl><voltage>330</voltage><target>3</target><brightness>1.0</brightness><threshold>5000</threshold><trigger>false</trigger><labels_only>false</labels_only><biexp_scale>-1</biexp_scale><comp_biexp_scale>-1</comp_biexp_scale><manual_biexp_scale>0</manual_biexp_scale><can_be_compensated>false</can_be_compensated></parameter><parameter name="FITC-A" type="30"><is_log>true</is_log><is_quantitated>false</is_quantitated><min>0.0</min><max>5.4185380935668945</max><raw_index>7</raw_index><linear_index>7</linear_index><log_index>13</log_index><final_index>13</final_index><fl>FITC</fl><voltage>280</voltage><target>3</target><brightness>1.0</brightness><threshold>5000</threshold><trigger>false</trigger><labels_only>false</labels_only><biexp_scale>93</biexp_scale><comp_biexp_scale>93</comp_biexp_scale><manual_biexp_scale>0</manual_biexp_scale><can_be_compensated>true</can_be_compensated><compensation><compensation_coefficient>1.0</compensation_coefficient></compensation></parameter><parameter name="Time" type="40"><is_log>false</is_log><is_quantitated>false</is_quantitated><min>0.0</min><max>262143.0</max><raw_index>0</raw_index><linear_index>0</linear_index><log_index>0</log_index><final_index>0</final_index></parameter></instrument_settings><gates><gate fullname="All Events" type="EventSource_Classifier"><name>All Events</name><color>0x000000</color><visible>true</visible><dotsize>0</dotsize><enabled>false</enabled><num_events>0</num_events></gate><gate fullname="All Events\P1" type="Region_Classifier"><name>P1</name><color>0xff0000</color><visible>true</visible><dotsize>0</dotsize><enabled>true</enabled><num_events>0</num_events><parent>All Events</parent><region name="P1" xparm="FSC-A" yparm="SSC-A" type="POLYGON_REGION"><points><point x="64623.71598921681" y="9734.243400149891" /><point x="249720.4035213344" y="66595.55670011611" /><point x="241024.58598626847" y="235792.63530001562" /><point x="94437.94753801427" y="245500.6644000094" /><point x="11206.551130954691" y="97106.50530009801" /></points></region><is_x_parameter_scaled>false</is_x_parameter_scaled><is_y_parameter_scaled>false</is_y_parameter_scaled><is_x_parameter_log>false</is_x_parameter_log><is_y_parameter_log>false</is_y_parameter_log><x_parameter_scale_value>0</x_parameter_scale_value><y_parameter_scale_value>0</y_parameter_scale_value><input>All Events</input></gate><gate fullname="All Events\P1\P2" type="Region_Classifier"><name>P2</name><color>0x00ff00</color><visible>true</visible><dotsize>0</dotsize><enabled>true</enabled><num_events>0</num_events><parent>All Events\P1</parent><region name="P2" xparm="FSC-A" yparm="FSC-H" type="POLYGON_REGION"><points><point x="37294.00373615247" y="16668.549900145765" /><point x="252204.92281706745" y="131778.03780007735" /><point x="242266.84563413504" y="178931.32200004935" /><point x="19902.368666020615" y="43018.91460013011" /></points></region><is_x_parameter_scaled>false</is_x_parameter_scaled><is_y_parameter_scaled>false</is_y_parameter_scaled><is_x_parameter_log>false</is_x_parameter_log><is_y_parameter_log>false</is_y_parameter_log><x_parameter_scale_value>0</x_parameter_scale_value><y_parameter_scale_value>0</y_parameter_scale_value><input>All Events\P1</input></gate><gate fullname="All Events\P1\P2\P3" type="Region_Classifier"><name>P3</name><color>0x0000ff</color><visible>true</visible><dotsize>0</dotsize><enabled>true</enabled><num_events>0</num_events><parent>All Events\P1\P2</parent><region name="P3" xparm="FITC-A" yparm="FSC-A" type="RECTANGLE_REGION"><points><point x="2.4232775193255094" y="256595.5548000031" /><point x="5.4754101297866695" y="256595.5548000031" /><point x="5.4754101297866695" y="20829.13380014329" /><point x="2.4232775193255094" y="20829.13380014329" /></points></region><is_x_parameter_scaled>false</is_x_parameter_scaled><is_y_parameter_scaled>false</is_y_parameter_scaled><is_x_parameter_log>true</is_x_parameter_log><is_y_parameter_log>false</is_y_parameter_log><x_parameter_scale_value>44</x_parameter_scale_value><y_parameter_scale_value>0</y_parameter_scale_value><input>All Events\P1\P2</input></gate></gates><pipeline><storage_gate>All Events</storage_gate><color_counter>0</color_counter><stop_rule mode="1" time="0" gate="All Events" events="10000" /></pipeline><analysis name="Analysis" /></tube><tube name="VCP-KMT_001"><date>2018-07-05T13:27:16</date><data_filename>Specimen_001_VCP-KMT_001.fcs</data_filename><data_begin_date>2018-07-05T13:26:50</data_begin_date><data_end_date>2018-07-05T13:27:16</data_end_date><data_instrument_serial_number>1</data_instrument_serial_number><data_instrument_name>LSRFortessa</data_instrument_name><data_instrument_type>LSRFortessa</data_instrument_type><time_tick_last_event>2561</time_tick_last_event><window_extension>10.0</window_extension><fsc_area_scaling>0.44</fsc_area_scaling><acquirable>true</acquirable><record_user>LisaNg</record_user><institution>SIgN</institution><AcqObjInError>false</AcqObjInError><AspiratedError>false</AspiratedError><lasers><laser name="Red"><delay>103.02999877929688</delay><area_scaling>0.8100000023841858</area_scaling><optical_configuration>9</optical_configuration></laser><laser name="Violet"><delay>31.530000686645508</delay><area_scaling>1.0</area_scaling><optical_configuration>9</optical_configuration></laser><laser name="Blue"><delay>0.0</delay><area_scaling>0.5</area_scaling><optical_configuration>9</optical_configuration></laser><laser name="YelGr"><delay>140.17999267578125</delay><area_scaling>0.6899999976158142</area_scaling><optical_configuration>9</optical_configuration></laser></lasers><keywords><keyword name="SAMPLE ID" type="2"><suffix></suffix><description>String used to identify a sample</description><visible>true</visible><edit_name>true</edit_name><edit_name_only>false</edit_name_only><edit_value>true</edit_value><edit_limit>true</edit_limit><length>64</length><value></value></keyword><keyword name="PATIENT ID" type="2"><suffix></suffix><description>String used to identify a patient</description><visible>true</visible><edit_name>true</edit_name><edit_name_only>false</edit_name_only><edit_value>true</edit_value><edit_limit>true</edit_limit><length>64</length><value></value></keyword><keyword name="$OP" type="2"><suffix></suffix><description>User name of application operator when data was collected</description><visible>true</visible><edit_name>false</edit_name><edit_name_only>false</edit_name_only><edit_value>false</edit_value><edit_limit>false</edit_limit><length>64</length><value>LisaNg</value></keyword><keyword name="$INST" type="2"><suffix></suffix><description>Institution where data was collected</description><visible>true</visible><edit_name>false</edit_name><edit_name_only>false</edit_name_only><edit_value>false</edit_value><edit_limit>false</edit_limit><length>64</length><value>SIgN</value></keyword><keyword name="GUID" type="2"><suffix></suffix><description>String value with a unique identifier for exported FCS file</description><visible>true</visible><edit_name>false</edit_name><edit_name_only>false</edit_name_only><edit_value>false</edit_value><edit_limit>false</edit_limit><length>64</length><value>886ea559-41c9-46f8-a6d7-84e24d00a6eb</value></keyword><keyword name="CST SETUP STATUS" type="2"><suffix></suffix><description>Cytometer Performance Results (pass or fail)</description><visible>true</visible><edit_name>false</edit_name><edit_name_only>false</edit_name_only><edit_value>false</edit_value><edit_limit>false</edit_limit><length>64</length><value>SUCCESS</value></keyword><keyword name="CST BEADS LOT ID" type="2"><suffix></suffix><description>Lot ID information for CST beads</description><visible>true</visible><edit_name>false</edit_name><edit_name_only>false</edit_name_only><edit_value>false</edit_value><edit_limit>false</edit_limit><length>64</length><value>72755</value></keyword><keyword name="CYTOMETER CONFIG NAME" type="2"><suffix></suffix><description>Cytometer configuration name</description><visible>true</visible><edit_name>false</edit_name><edit_name_only>false</edit_name_only><edit_value>false</edit_value><edit_limit>false</edit_limit><length>64</length><value>Anis's config SORP 2B 6V 5YG 3R</value></keyword><keyword name="CYTOMETER CONFIG CREATE DATE" type="2"><suffix></suffix><description>Cytometer configuration creation date</description><visible>true</visible><edit_name>false</edit_name><edit_name_only>false</edit_name_only><edit_value>false</edit_value><edit_limit>false</edit_limit><length>64</length><value>2016-04-21T11:40:47+08:00</value></keyword><keyword name="CST SETUP DATE" type="2"><suffix></suffix><description>Date and time of cytometer setup and tracking</description><visible>true</visible><edit_name>false</edit_name><edit_name_only>false</edit_name_only><edit_value>false</edit_value><edit_limit>false</edit_limit><length>64</length><value>2018-06-11T12:38:46+08:00</value></keyword><keyword name="CST BASELINE DATE" type="2"><suffix></suffix><description>Date and time of cytometer baseline setup</description><visible>true</visible><edit_name>false</edit_name><edit_name_only>false</edit_name_only><edit_value>false</edit_value><edit_limit>false</edit_limit><length>64</length><value>2018-03-12T13:27:33+08:00</value></keyword><keyword name="CST BEADS EXPIRED" type="3"><suffix></suffix><description>Cytometer beads expired</description><visible>true</visible><edit_name>false</edit_name><edit_name_only>false</edit_name_only><edit_value>false</edit_value><edit_limit>false</edit_limit><value>2</value></keyword><keyword name="CST PERFORMANCE EXPIRED" type="2"><suffix></suffix><description>Date and time of Cytometer performance expired</description><visible>true</visible><edit_name>false</edit_name><edit_name_only>false</edit_name_only><edit_value>false</edit_value><edit_limit>false</edit_limit><length>64</length><value>2018-06-12T12:38:46+08:00</value></keyword><keyword name="CST REGULATORY STATUS" type="2"><suffix></suffix><description>Cytometer regulatory status - "CE-IVD Performance Check" or "RUO Performance Check"</description><visible>true</visible><edit_name>false</edit_name><edit_name_only>false</edit_name_only><edit_value>false</edit_value><edit_limit>false</edit_limit><length>64</length><value>RUO Performance Check</value></keyword></keywords><instrument_settings name="Cytometer Settings" template="false"><threshold_op>2</threshold_op><flow_rate>0</flow_rate><auto_compensation>false</auto_compensation><compensation_enabled>false</compensation_enabled><scales_recorded>true</scales_recorded><use_auto_biexp_scale>true</use_auto_biexp_scale><parameter name="FSC-A" type="30"><is_log>false</is_log><is_quantitated>false</is_quantitated><min>0.0</min><max>262143.0</max><raw_index>1</raw_index><linear_index>1</linear_index><log_index>9</log_index><final_index>1</final_index><fl>FSC</fl><voltage>240</voltage><target>3</target><brightness>1.0</brightness><threshold>5000</threshold><trigger>true</trigger><labels_only>false</labels_only><biexp_scale>0</biexp_scale><comp_biexp_scale>0</comp_biexp_scale><manual_biexp_scale>0</manual_biexp_scale><can_be_compensated>false</can_be_compensated></parameter><parameter name="FSC-H" type="10"><is_log>false</is_log><is_quantitated>false</is_quantitated><min>0.0</min><max>262143.0</max><raw_index>3</raw_index><linear_index>3</linear_index><log_index>10</log_index><final_index>3</final_index><fl>FSC</fl><voltage>240</voltage><target>3</target><brightness>1.0</brightness><threshold>5000</threshold><trigger>true</trigger><labels_only>false</labels_only><biexp_scale>0</biexp_scale><comp_biexp_scale>0</comp_biexp_scale><manual_biexp_scale>0</manual_biexp_scale><can_be_compensated>false</can_be_compensated></parameter><parameter name="FSC-W" type="20"><is_log>false</is_log><is_quantitated>false</is_quantitated><min>0.0</min><max>262143.0</max><raw_index>2</raw_index><linear_index>2</linear_index><log_index>2</log_index><final_index>2</final_index><fl>FSC</fl><voltage>240</voltage><target>3</target><brightness>1.0</brightness><threshold>5000</threshold><trigger>true</trigger><labels_only>false</labels_only><biexp_scale>-1</biexp_scale><comp_biexp_scale>-1</comp_biexp_scale><manual_biexp_scale>0</manual_biexp_scale><can_be_compensated>false</can_be_compensated></parameter><parameter name="SSC-A" type="30"><is_log>false</is_log><is_quantitated>false</is_quantitated><min>0.0</min><max>262143.0</max><raw_index>4</raw_index><linear_index>4</linear_index><log_index>11</log_index><final_index>4</final_index><fl>SSC</fl><voltage>330</voltage><target>3</target><brightness>1.0</brightness><threshold>5000</threshold><trigger>false</trigger><labels_only>false</labels_only><biexp_scale>0</biexp_scale><comp_biexp_scale>0</comp_biexp_scale><manual_biexp_scale>0</manual_biexp_scale><can_be_compensated>false</can_be_compensated></parameter><parameter name="SSC-H" type="10"><is_log>false</is_log><is_quantitated>false</is_quantitated><min>0.0</min><max>262143.0</max><raw_index>6</raw_index><linear_index>6</linear_index><log_index>12</log_index><final_index>6</final_index><fl>SSC</fl><voltage>330</voltage><target>3</target><brightness>1.0</brightness><threshold>5000</threshold><trigger>false</trigger><labels_only>false</labels_only><biexp_scale>0</biexp_scale><comp_biexp_scale>0</comp_biexp_scale><manual_biexp_scale>0</manual_biexp_scale><can_be_compensated>false</can_be_compensated></parameter><parameter name="SSC-W" type="20"><is_log>false</is_log><is_quantitated>false</is_quantitated><min>0.0</min><max>262143.0</max><raw_index>5</raw_index><linear_index>5</linear_index><log_index>5</log_index><final_index>5</final_index><fl>SSC</fl><voltage>330</voltage><target>3</target><brightness>1.0</brightness><threshold>5000</threshold><trigger>false</trigger><labels_only>false</labels_only><biexp_scale>-1</biexp_scale><comp_biexp_scale>-1</comp_biexp_scale><manual_biexp_scale>0</manual_biexp_scale><can_be_compensated>false</can_be_compensated></parameter><parameter name="FITC-A" type="30"><is_log>true</is_log><is_quantitated>false</is_quantitated><min>0.0</min><max>5.4185380935668945</max><raw_index>7</raw_index><linear_index>7</linear_index><log_index>13</log_index><final_index>13</final_index><fl>FITC</fl><voltage>280</voltage><target>3</target><brightness>1.0</brightness><threshold>5000</threshold><trigger>false</trigger><labels_only>false</labels_only><biexp_scale>49</biexp_scale><comp_biexp_scale>49</comp_biexp_scale><manual_biexp_scale>0</manual_biexp_scale><can_be_compensated>true</can_be_compensated><compensation><compensation_coefficient>1.0</compensation_coefficient></compensation></parameter><parameter name="Time" type="40"><is_log>false</is_log><is_quantitated>false</is_quantitated><min>0.0</min><max>262143.0</max><raw_index>0</raw_index><linear_index>0</linear_index><log_index>0</log_index><final_index>0</final_index></parameter></instrument_settings><gates><gate fullname="All Events" type="EventSource_Classifier"><name>All Events</name><color>0x000000</color><visible>true</visible><dotsize>0</dotsize><enabled>false</enabled><num_events>0</num_events></gate><gate fullname="All Events\P1" type="Region_Classifier"><name>P1</name><color>0xff0000</color><visible>true</visible><dotsize>0</dotsize><enabled>true</enabled><num_events>0</num_events><parent>All Events</parent><region name="P1" xparm="FSC-A" yparm="SSC-A" type="POLYGON_REGION"><points><point x="64623.71598921681" y="9734.243400149891" /><point x="249720.4035213344" y="66595.55670011611" /><point x="241024.58598626847" y="235792.63530001562" /><point x="94437.94753801427" y="245500.6644000094" /><point x="11206.551130954691" y="97106.50530009801" /></points></region><is_x_parameter_scaled>false</is_x_parameter_scaled><is_y_parameter_scaled>false</is_y_parameter_scaled><is_x_parameter_log>false</is_x_parameter_log><is_y_parameter_log>false</is_y_parameter_log><x_parameter_scale_value>0</x_parameter_scale_value><y_parameter_scale_value>0</y_parameter_scale_value><input>All Events</input></gate><gate fullname="All Events\P1\P2" type="Region_Classifier"><name>P2</name><color>0x00ff00</color><visible>true</visible><dotsize>0</dotsize><enabled>true</enabled><num_events>0</num_events><parent>All Events\P1</parent><region name="P2" xparm="FSC-A" yparm="FSC-H" type="POLYGON_REGION"><points><point x="37294.00373615247" y="16668.549900145765" /><point x="252204.92281706745" y="131778.03780007735" /><point x="242266.84563413504" y="178931.32200004935" /><point x="19902.368666020615" y="43018.91460013011" /></points></region><is_x_parameter_scaled>false</is_x_parameter_scaled><is_y_parameter_scaled>false</is_y_parameter_scaled><is_x_parameter_log>false</is_x_parameter_log><is_y_parameter_log>false</is_y_parameter_log><x_parameter_scale_value>0</x_parameter_scale_value><y_parameter_scale_value>0</y_parameter_scale_value><input>All Events\P1</input></gate><gate fullname="All Events\P1\P2\P3" type="Region_Classifier"><name>P3</name><color>0x0000ff</color><visible>true</visible><dotsize>0</dotsize><enabled>true</enabled><num_events>0</num_events><parent>All Events\P1\P2</parent><region name="P3" xparm="FITC-A" yparm="FSC-A" type="RECTANGLE_REGION"><points><point x="2.4232775193255094" y="256595.5548000031" /><point x="5.4754101297866695" y="256595.5548000031" /><point x="5.4754101297866695" y="20829.13380014329" /><point x="2.4232775193255094" y="20829.13380014329" /></points></region><is_x_parameter_scaled>false</is_x_parameter_scaled><is_y_parameter_scaled>false</is_y_parameter_scaled><is_x_parameter_log>true</is_x_parameter_log><is_y_parameter_log>false</is_y_parameter_log><x_parameter_scale_value>44</x_parameter_scale_value><y_parameter_scale_value>0</y_parameter_scale_value><input>All Events\P1\P2</input></gate></gates><pipeline><storage_gate>All Events</storage_gate><color_counter>0</color_counter><stop_rule mode="1" time="0" gate="All Events" events="10000" /></pipeline><analysis name="Analysis" /></tube><tube name="VCP-KMT_002"><date>2018-07-05T13:27:45</date><data_filename>Specimen_001_VCP-KMT_002.fcs</data_filename><data_begin_date>2018-07-05T13:27:18</data_begin_date><data_end_date>2018-07-05T13:27:45</data_end_date><data_instrument_serial_number>1</data_instrument_serial_number><data_instrument_name>LSRFortessa</data_instrument_name><data_instrument_type>LSRFortessa</data_instrument_type><time_tick_last_event>2565</time_tick_last_event><window_extension>10.0</window_extension><fsc_area_scaling>0.44</fsc_area_scaling><acquirable>true</acquirable><record_user>LisaNg</record_user><institution>SIgN</institution><AcqObjInError>false</AcqObjInError><AspiratedError>false</AspiratedError><lasers><laser name="Red"><delay>103.02999877929688</delay><area_scaling>0.8100000023841858</area_scaling><optical_configuration>9</optical_configuration></laser><laser name="Violet"><delay>31.530000686645508</delay><area_scaling>1.0</area_scaling><optical_configuration>9</optical_configuration></laser><laser name="Blue"><delay>0.0</delay><area_scaling>0.5</area_scaling><optical_configuration>9</optical_configuration></laser><laser name="YelGr"><delay>140.17999267578125</delay><area_scaling>0.6899999976158142</area_scaling><optical_configuration>9</optical_configuration></laser></lasers><keywords><keyword name="SAMPLE ID" type="2"><suffix></suffix><description>String used to identify a sample</description><visible>true</visible><edit_name>true</edit_name><edit_name_only>false</edit_name_only><edit_value>true</edit_value><edit_limit>true</edit_limit><length>64</length><value></value></keyword><keyword name="PATIENT ID" type="2"><suffix></suffix><description>String used to identify a patient</description><visible>true</visible><edit_name>true</edit_name><edit_name_only>false</edit_name_only><edit_value>true</edit_value><edit_limit>true</edit_limit><length>64</length><value></value></keyword><keyword name="$OP" type="2"><suffix></suffix><description>User name of application operator when data was collected</description><visible>true</visible><edit_name>false</edit_name><edit_name_only>false</edit_name_only><edit_value>false</edit_value><edit_limit>false</edit_limit><length>64</length><value>LisaNg</value></keyword><keyword name="$INST" type="2"><suffix></suffix><description>Institution where data was collected</description><visible>true</visible><edit_name>false</edit_name><edit_name_only>false</edit_name_only><edit_value>false</edit_value><edit_limit>false</edit_limit><length>64</length><value>SIgN</value></keyword><keyword name="GUID" type="2"><suffix></suffix><description>String value with a unique identifier for exported FCS file</description><visible>true</visible><edit_name>false</edit_name><edit_name_only>false</edit_name_only><edit_value>false</edit_value><edit_limit>false</edit_limit><length>64</length><value>45130b59-2ac7-4005-9035-0a2a14f30739</value></keyword><keyword name="CST SETUP STATUS" type="2"><suffix></suffix><description>Cytometer Performance Results (pass or fail)</description><visible>true</visible><edit_name>false</edit_name><edit_name_only>false</edit_name_only><edit_value>false</edit_value><edit_limit>false</edit_limit><length>64</length><value>SUCCESS</value></keyword><keyword name="CST BEADS LOT ID" type="2"><suffix></suffix><description>Lot ID information for CST beads</description><visible>true</visible><edit_name>false</edit_name><edit_name_only>false</edit_name_only><edit_value>false</edit_value><edit_limit>false</edit_limit><length>64</length><value>72755</value></keyword><keyword name="CYTOMETER CONFIG NAME" type="2"><suffix></suffix><description>Cytometer configuration name</description><visible>true</visible><edit_name>false</edit_name><edit_name_only>false</edit_name_only><edit_value>false</edit_value><edit_limit>false</edit_limit><length>64</length><value>Anis's config SORP 2B 6V 5YG 3R</value></keyword><keyword name="CYTOMETER CONFIG CREATE DATE" type="2"><suffix></suffix><description>Cytometer configuration creation date</description><visible>true</visible><edit_name>false</edit_name><edit_name_only>false</edit_name_only><edit_value>false</edit_value><edit_limit>false</edit_limit><length>64</length><value>2016-04-21T11:40:47+08:00</value></keyword><keyword name="CST SETUP DATE" type="2"><suffix></suffix><description>Date and time of cytometer setup and tracking</description><visible>true</visible><edit_name>false</edit_name><edit_name_only>false</edit_name_only><edit_value>false</edit_value><edit_limit>false</edit_limit><length>64</length><value>2018-06-11T12:38:46+08:00</value></keyword><keyword name="CST BASELINE DATE" type="2"><suffix></suffix><description>Date and time of cytometer baseline setup</description><visible>true</visible><edit_name>false</edit_name><edit_name_only>false</edit_name_only><edit_value>false</edit_value><edit_limit>false</edit_limit><length>64</length><value>2018-03-12T13:27:33+08:00</value></keyword><keyword name="CST BEADS EXPIRED" type="3"><suffix></suffix><description>Cytometer beads expired</description><visible>true</visible><edit_name>false</edit_name><edit_name_only>false</edit_name_only><edit_value>false</edit_value><edit_limit>false</edit_limit><value>2</value></keyword><keyword name="CST PERFORMANCE EXPIRED" type="2"><suffix></suffix><description>Date and time of Cytometer performance expired</description><visible>true</visible><edit_name>false</edit_name><edit_name_only>false</edit_name_only><edit_value>false</edit_value><edit_limit>false</edit_limit><length>64</length><value>2018-06-12T12:38:46+08:00</value></keyword><keyword name="CST REGULATORY STATUS" type="2"><suffix></suffix><description>Cytometer regulatory status - "CE-IVD Performance Check" or "RUO Performance Check"</description><visible>true</visible><edit_name>false</edit_name><edit_name_only>false</edit_name_only><edit_value>false</edit_value><edit_limit>false</edit_limit><length>64</length><value>RUO Performance Check</value></keyword></keywords><instrument_settings name="Cytometer Settings" template="false"><threshold_op>2</threshold_op><flow_rate>0</flow_rate><auto_compensation>false</auto_compensation><compensation_enabled>false</compensation_enabled><scales_recorded>true</scales_recorded><use_auto_biexp_scale>true</use_auto_biexp_scale><parameter name="FSC-A" type="30"><is_log>false</is_log><is_quantitated>false</is_quantitated><min>0.0</min><max>262143.0</max><raw_index>1</raw_index><linear_index>1</linear_index><log_index>9</log_index><final_index>1</final_index><fl>FSC</fl><voltage>240</voltage><target>3</target><brightness>1.0</brightness><threshold>5000</threshold><trigger>true</trigger><labels_only>false</labels_only><biexp_scale>0</biexp_scale><comp_biexp_scale>0</comp_biexp_scale><manual_biexp_scale>0</manual_biexp_scale><can_be_compensated>false</can_be_compensated></parameter><parameter name="FSC-H" type="10"><is_log>false</is_log><is_quantitated>false</is_quantitated><min>0.0</min><max>262143.0</max><raw_index>3</raw_index><linear_index>3</linear_index><log_index>10</log_index><final_index>3</final_index><fl>FSC</fl><voltage>240</voltage><target>3</target><brightness>1.0</brightness><threshold>5000</threshold><trigger>true</trigger><labels_only>false</labels_only><biexp_scale>0</biexp_scale><comp_biexp_scale>0</comp_biexp_scale><manual_biexp_scale>0</manual_biexp_scale><can_be_compensated>false</can_be_compensated></parameter><parameter name="FSC-W" type="20"><is_log>false</is_log><is_quantitated>false</is_quantitated><min>0.0</min><max>262143.0</max><raw_index>2</raw_index><linear_index>2</linear_index><log_index>2</log_index><final_index>2</final_index><fl>FSC</fl><voltage>240</voltage><target>3</target><brightness>1.0</brightness><threshold>5000</threshold><trigger>true</trigger><labels_only>false</labels_only><biexp_scale>-1</biexp_scale><comp_biexp_scale>-1</comp_biexp_scale><manual_biexp_scale>0</manual_biexp_scale><can_be_compensated>false</can_be_compensated></parameter><parameter name="SSC-A" type="30"><is_log>false</is_log><is_quantitated>false</is_quantitated><min>0.0</min><max>262143.0</max><raw_index>4</raw_index><linear_index>4</linear_index><log_index>11</log_index><final_index>4</final_index><fl>SSC</fl><voltage>330</voltage><target>3</target><brightness>1.0</brightness><threshold>5000</threshold><trigger>false</trigger><labels_only>false</labels_only><biexp_scale>0</biexp_scale><comp_biexp_scale>0</comp_biexp_scale><manual_biexp_scale>0</manual_biexp_scale><can_be_compensated>false</can_be_compensated></parameter><parameter name="SSC-H" type="10"><is_log>false</is_log><is_quantitated>false</is_quantitated><min>0.0</min><max>262143.0</max><raw_index>6</raw_index><linear_index>6</linear_index><log_index>12</log_index><final_index>6</final_index><fl>SSC</fl><voltage>330</voltage><target>3</target><brightness>1.0</brightness><threshold>5000</threshold><trigger>false</trigger><labels_only>false</labels_only><biexp_scale>0</biexp_scale><comp_biexp_scale>0</comp_biexp_scale><manual_biexp_scale>0</manual_biexp_scale><can_be_compensated>false</can_be_compensated></parameter><parameter name="SSC-W" type="20"><is_log>false</is_log><is_quantitated>false</is_quantitated><min>0.0</min><max>262143.0</max><raw_index>5</raw_index><linear_index>5</linear_index><log_index>5</log_index><final_index>5</final_index><fl>SSC</fl><voltage>330</voltage><target>3</target><brightness>1.0</brightness><threshold>5000</threshold><trigger>false</trigger><labels_only>false</labels_only><biexp_scale>-1</biexp_scale><comp_biexp_scale>-1</comp_biexp_scale><manual_biexp_scale>0</manual_biexp_scale><can_be_compensated>false</can_be_compensated></parameter><parameter name="FITC-A" type="30"><is_log>true</is_log><is_quantitated>false</is_quantitated><min>0.0</min><max>5.4185380935668945</max><raw_index>7</raw_index><linear_index>7</linear_index><log_index>13</log_index><final_index>13</final_index><fl>FITC</fl><voltage>280</voltage><target>3</target><brightness>1.0</brightness><threshold>5000</threshold><trigger>false</trigger><labels_only>false</labels_only><biexp_scale>51</biexp_scale><comp_biexp_scale>51</comp_biexp_scale><manual_biexp_scale>0</manual_biexp_scale><can_be_compensated>true</can_be_compensated><compensation><compensation_coefficient>1.0</compensation_coefficient></compensation></parameter><parameter name="Time" type="40"><is_log>false</is_log><is_quantitated>false</is_quantitated><min>0.0</min><max>262143.0</max><raw_index>0</raw_index><linear_index>0</linear_index><log_index>0</log_index><final_index>0</final_index></parameter></instrument_settings><gates><gate fullname="All Events" type="EventSource_Classifier"><name>All Events</name><color>0x000000</color><visible>true</visible><dotsize>0</dotsize><enabled>false</enabled><num_events>0</num_events></gate><gate fullname="All Events\P1" type="Region_Classifier"><name>P1</name><color>0xff0000</color><visible>true</visible><dotsize>0</dotsize><enabled>true</enabled><num_events>0</num_events><parent>All Events</parent><region name="P1" xparm="FSC-A" yparm="SSC-A" type="POLYGON_REGION"><points><point x="64623.71598921681" y="9734.243400149891" /><point x="249720.4035213344" y="66595.55670011611" /><point x="241024.58598626847" y="235792.63530001562" /><point x="94437.94753801427" y="245500.6644000094" /><point x="11206.551130954691" y="97106.50530009801" /></points></region><is_x_parameter_scaled>false</is_x_parameter_scaled><is_y_parameter_scaled>false</is_y_parameter_scaled><is_x_parameter_log>false</is_x_parameter_log><is_y_parameter_log>false</is_y_parameter_log><x_parameter_scale_value>0</x_parameter_scale_value><y_parameter_scale_value>0</y_parameter_scale_value><input>All Events</input></gate><gate fullname="All Events\P1\P2" type="Region_Classifier"><name>P2</name><color>0x00ff00</color><visible>true</visible><dotsize>0</dotsize><enabled>true</enabled><num_events>0</num_events><parent>All Events\P1</parent><region name="P2" xparm="FSC-A" yparm="FSC-H" type="POLYGON_REGION"><points><point x="37294.00373615247" y="16668.549900145765" /><point x="252204.92281706745" y="131778.03780007735" /><point x="242266.84563413504" y="178931.32200004935" /><point x="19902.368666020615" y="43018.91460013011" /></points></region><is_x_parameter_scaled>false</is_x_parameter_scaled><is_y_parameter_scaled>false</is_y_parameter_scaled><is_x_parameter_log>false</is_x_parameter_log><is_y_parameter_log>false</is_y_parameter_log><x_parameter_scale_value>0</x_parameter_scale_value><y_parameter_scale_value>0</y_parameter_scale_value><input>All Events\P1</input></gate><gate fullname="All Events\P1\P2\P3" type="Region_Classifier"><name>P3</name><color>0x0000ff</color><visible>true</visible><dotsize>0</dotsize><enabled>true</enabled><num_events>0</num_events><parent>All Events\P1\P2</parent><region name="P3" xparm="FITC-A" yparm="FSC-A" type="RECTANGLE_REGION"><points><point x="2.4232775193255094" y="256595.5548000031" /><point x="5.4754101297866695" y="256595.5548000031" /><point x="5.4754101297866695" y="20829.13380014329" /><point x="2.4232775193255094" y="20829.13380014329" /></points></region><is_x_parameter_scaled>false</is_x_parameter_scaled><is_y_parameter_scaled>false</is_y_parameter_scaled><is_x_parameter_log>true</is_x_parameter_log><is_y_parameter_log>false</is_y_parameter_log><x_parameter_scale_value>44</x_parameter_scale_value><y_parameter_scale_value>0</y_parameter_scale_value><input>All Events\P1\P2</input></gate></gates><pipeline><storage_gate>All Events</storage_gate><color_counter>0</color_counter><stop_rule mode="1" time="0" gate="All Events" events="10000" /></pipeline><analysis name="Analysis" /></tube><tube name="mock"><date>2018-07-05T13:20:16</date><data_filename>Specimen_001_mock.fcs</data_filename><data_begin_date>2018-07-05T13:19:56</data_begin_date><data_end_date>2018-07-05T13:20:16</data_end_date><data_instrument_serial_number>1</data_instrument_serial_number><data_instrument_name>LSRFortessa</data_instrument_name><data_instrument_type>LSRFortessa</data_instrument_type><time_tick_last_event>1893</time_tick_last_event><window_extension>10.0</window_extension><fsc_area_scaling>0.44</fsc_area_scaling><acquirable>true</acquirable><record_user>LisaNg</record_user><institution>SIgN</institution><AcqObjInError>false</AcqObjInError><AspiratedError>false</AspiratedError><lasers><laser name="Red"><delay>103.02999877929688</delay><area_scaling>0.8100000023841858</area_scaling><optical_configuration>9</optical_configuration></laser><laser name="Violet"><delay>31.530000686645508</delay><area_scaling>1.0</area_scaling><optical_configuration>9</optical_configuration></laser><laser name="Blue"><delay>0.0</delay><area_scaling>0.5</area_scaling><optical_configuration>9</optical_configuration></laser><laser name="YelGr"><delay>140.17999267578125</delay><area_scaling>0.6899999976158142</area_scaling><optical_configuration>9</optical_configuration></laser></lasers><keywords><keyword name="SAMPLE ID" type="2"><suffix></suffix><description>String used to identify a sample</description><visible>true</visible><edit_name>true</edit_name><edit_name_only>false</edit_name_only><edit_value>true</edit_value><edit_limit>true</edit_limit><length>64</length><value></value></keyword><keyword name="PATIENT ID" type="2"><suffix></suffix><description>String used to identify a patient</description><visible>true</visible><edit_name>true</edit_name><edit_name_only>false</edit_name_only><edit_value>true</edit_value><edit_limit>true</edit_limit><length>64</length><value></value></keyword><keyword name="$OP" type="2"><suffix></suffix><description>User name of application operator when data was collected</description><visible>true</visible><edit_name>false</edit_name><edit_name_only>false</edit_name_only><edit_value>false</edit_value><edit_limit>false</edit_limit><length>64</length><value>LisaNg</value></keyword><keyword name="$INST" type="2"><suffix></suffix><description>Institution where data was collected</description><visible>true</visible><edit_name>false</edit_name><edit_name_only>false</edit_name_only><edit_value>false</edit_value><edit_limit>false</edit_limit><length>64</length><value>SIgN</value></keyword><keyword name="GUID" type="2"><suffix></suffix><description>String value with a unique identifier for exported FCS file</description><visible>true</visible><edit_name>false</edit_name><edit_name_only>false</edit_name_only><edit_value>false</edit_value><edit_limit>false</edit_limit><length>64</length><value>b6b6c797-edcd-44e1-bf01-a12321d7abed</value></keyword><keyword name="CST SETUP STATUS" type="2"><suffix></suffix><description>Cytometer Performance Results (pass or fail)</description><visible>true</visible><edit_name>false</edit_name><edit_name_only>false</edit_name_only><edit_value>false</edit_value><edit_limit>false</edit_limit><length>64</length><value>SUCCESS</value></keyword><keyword name="CST BEADS LOT ID" type="2"><suffix></suffix><description>Lot ID information for CST beads</description><visible>true</visible><edit_name>false</edit_name><edit_name_only>false</edit_name_only><edit_value>false</edit_value><edit_limit>false</edit_limit><length>64</length><value>72755</value></keyword><keyword name="CYTOMETER CONFIG NAME" type="2"><suffix></suffix><description>Cytometer configuration name</description><visible>true</visible><edit_name>false</edit_name><edit_name_only>false</edit_name_only><edit_value>false</edit_value><edit_limit>false</edit_limit><length>64</length><value>Anis's config SORP 2B 6V 5YG 3R</value></keyword><keyword name="CYTOMETER CONFIG CREATE DATE" type="2"><suffix></suffix><description>Cytometer configuration creation date</description><visible>true</visible><edit_name>false</edit_name><edit_name_only>false</edit_name_only><edit_value>false</edit_value><edit_limit>false</edit_limit><length>64</length><value>2016-04-21T11:40:47+08:00</value></keyword><keyword name="CST SETUP DATE" type="2"><suffix></suffix><description>Date and time of cytometer setup and tracking</description><visible>true</visible><edit_name>false</edit_name><edit_name_only>false</edit_name_only><edit_value>false</edit_value><edit_limit>false</edit_limit><length>64</length><value>2018-06-11T12:38:46+08:00</value></keyword><keyword name="CST BASELINE DATE" type="2"><suffix></suffix><description>Date and time of cytometer baseline setup</description><visible>true</visible><edit_name>false</edit_name><edit_name_only>false</edit_name_only><edit_value>false</edit_value><edit_limit>false</edit_limit><length>64</length><value>2018-03-12T13:27:33+08:00</value></keyword><keyword name="CST BEADS EXPIRED" type="3"><suffix></suffix><description>Cytometer beads expired</description><visible>true</visible><edit_name>false</edit_name><edit_name_only>false</edit_name_only><edit_value>false</edit_value><edit_limit>false</edit_limit><value>2</value></keyword><keyword name="CST PERFORMANCE EXPIRED" type="2"><suffix></suffix><description>Date and time of Cytometer performance expired</description><visible>true</visible><edit_name>false</edit_name><edit_name_only>false</edit_name_only><edit_value>false</edit_value><edit_limit>false</edit_limit><length>64</length><value>2018-06-12T12:38:46+08:00</value></keyword><keyword name="CST REGULATORY STATUS" type="2"><suffix></suffix><description>Cytometer regulatory status - "CE-IVD Performance Check" or "RUO Performance Check"</description><visible>true</visible><edit_name>false</edit_name><edit_name_only>false</edit_name_only><edit_value>false</edit_value><edit_limit>false</edit_limit><length>64</length><value>RUO Performance Check</value></keyword></keywords><instrument_settings name="Cytometer Settings" template="false"><threshold_op>2</threshold_op><flow_rate>0</flow_rate><auto_compensation>false</auto_compensation><compensation_enabled>false</compensation_enabled><scales_recorded>true</scales_recorded><use_auto_biexp_scale>true</use_auto_biexp_scale><parameter name="FSC-A" type="30"><is_log>false</is_log><is_quantitated>false</is_quantitated><min>0.0</min><max>262143.0</max><raw_index>1</raw_index><linear_index>1</linear_index><log_index>9</log_index><final_index>1</final_index><fl>FSC</fl><voltage>240</voltage><target>3</target><brightness>1.0</brightness><threshold>5000</threshold><trigger>true</trigger><labels_only>false</labels_only><biexp_scale>0</biexp_scale><comp_biexp_scale>0</comp_biexp_scale><manual_biexp_scale>0</manual_biexp_scale><can_be_compensated>false</can_be_compensated></parameter><parameter name="FSC-H" type="10"><is_log>false</is_log><is_quantitated>false</is_quantitated><min>0.0</min><max>262143.0</max><raw_index>3</raw_index><linear_index>3</linear_index><log_index>10</log_index><final_index>3</final_index><fl>FSC</fl><voltage>240</voltage><target>3</target><brightness>1.0</brightness><threshold>5000</threshold><trigger>true</trigger><labels_only>false</labels_only><biexp_scale>0</biexp_scale><comp_biexp_scale>0</comp_biexp_scale><manual_biexp_scale>0</manual_biexp_scale><can_be_compensated>false</can_be_compensated></parameter><parameter name="FSC-W" type="20"><is_log>false</is_log><is_quantitated>false</is_quantitated><min>0.0</min><max>262143.0</max><raw_index>2</raw_index><linear_index>2</linear_index><log_index>2</log_index><final_index>2</final_index><fl>FSC</fl><voltage>240</voltage><target>3</target><brightness>1.0</brightness><threshold>5000</threshold><trigger>true</trigger><labels_only>false</labels_only><biexp_scale>-1</biexp_scale><comp_biexp_scale>-1</comp_biexp_scale><manual_biexp_scale>0</manual_biexp_scale><can_be_compensated>false</can_be_compensated></parameter><parameter name="SSC-A" type="30"><is_log>false</is_log><is_quantitated>false</is_quantitated><min>0.0</min><max>262143.0</max><raw_index>4</raw_index><linear_index>4</linear_index><log_index>11</log_index><final_index>4</final_index><fl>SSC</fl><voltage>330</voltage><target>3</target><brightness>1.0</brightness><threshold>5000</threshold><trigger>false</trigger><labels_only>false</labels_only><biexp_scale>0</biexp_scale><comp_biexp_scale>0</comp_biexp_scale><manual_biexp_scale>0</manual_biexp_scale><can_be_compensated>false</can_be_compensated></parameter><parameter name="SSC-H" type="10"><is_log>false</is_log><is_quantitated>false</is_quantitated><min>0.0</min><max>262143.0</max><raw_index>6</raw_index><linear_index>6</linear_index><log_index>12</log_index><final_index>6</final_index><fl>SSC</fl><voltage>330</voltage><target>3</target><brightness>1.0</brightness><threshold>5000</threshold><trigger>false</trigger><labels_only>false</labels_only><biexp_scale>0</biexp_scale><comp_biexp_scale>0</comp_biexp_scale><manual_biexp_scale>0</manual_biexp_scale><can_be_compensated>false</can_be_compensated></parameter><parameter name="SSC-W" type="20"><is_log>false</is_log><is_quantitated>false</is_quantitated><min>0.0</min><max>262143.0</max><raw_index>5</raw_index><linear_index>5</linear_index><log_index>5</log_index><final_index>5</final_index><fl>SSC</fl><voltage>330</voltage><target>3</target><brightness>1.0</brightness><threshold>5000</threshold><trigger>false</trigger><labels_only>false</labels_only><biexp_scale>-1</biexp_scale><comp_biexp_scale>-1</comp_biexp_scale><manual_biexp_scale>0</manual_biexp_scale><can_be_compensated>false</can_be_compensated></parameter><parameter name="FITC-A" type="30"><is_log>true</is_log><is_quantitated>false</is_quantitated><min>0.0</min><max>5.4185380935668945</max><raw_index>7</raw_index><linear_index>7</linear_index><log_index>13</log_index><final_index>13</final_index><fl>FITC</fl><voltage>280</voltage><target>3</target><brightness>1.0</brightness><threshold>5000</threshold><trigger>false</trigger><labels_only>false</labels_only><biexp_scale>43</biexp_scale><comp_biexp_scale>43</comp_biexp_scale><manual_biexp_scale>0</manual_biexp_scale><can_be_compensated>true</can_be_compensated><compensation><compensation_coefficient>1.0</compensation_coefficient></compensation></parameter><parameter name="Time" type="40"><is_log>false</is_log><is_quantitated>false</is_quantitated><min>0.0</min><max>262143.0</max><raw_index>0</raw_index><linear_index>0</linear_index><log_index>0</log_index><final_index>0</final_index></parameter></instrument_settings><gates><gate fullname="All Events" type="EventSource_Classifier"><name>All Events</name><color>0x000000</color><visible>true</visible><dotsize>0</dotsize><enabled>false</enabled><num_events>0</num_events></gate><gate fullname="All Events\P1" type="Region_Classifier"><name>P1</name><color>0xff0000</color><visible>true</visible><dotsize>0</dotsize><enabled>true</enabled><num_events>0</num_events><parent>All Events</parent><region name="P1" xparm="FSC-A" yparm="SSC-A" type="POLYGON_REGION"><points><point x="64623.71598921681" y="9734.243400149891" /><point x="249720.4035213344" y="66595.55670011611" /><point x="241024.58598626847" y="235792.63530001562" /><point x="94437.94753801427" y="245500.6644000094" /><point x="11206.551130954691" y="97106.50530009801" /></points></region><is_x_parameter_scaled>false</is_x_parameter_scaled><is_y_parameter_scaled>false</is_y_parameter_scaled><is_x_parameter_log>false</is_x_parameter_log><is_y_parameter_log>false</is_y_parameter_log><x_parameter_scale_value>0</x_parameter_scale_value><y_parameter_scale_value>0</y_parameter_scale_value><input>All Events</input></gate><gate fullname="All Events\P1\P2" type="Region_Classifier"><name>P2</name><color>0x00ff00</color><visible>true</visible><dotsize>0</dotsize><enabled>true</enabled><num_events>0</num_events><parent>All Events\P1</parent><region name="P2" xparm="FSC-A" yparm="FSC-H" type="POLYGON_REGION"><points><point x="37294.00373615247" y="16668.549900145765" /><point x="252204.92281706745" y="131778.03780007735" /><point x="242266.84563413504" y="178931.32200004935" /><point x="19902.368666020615" y="43018.91460013011" /></points></region><is_x_parameter_scaled>false</is_x_parameter_scaled><is_y_parameter_scaled>false</is_y_parameter_scaled><is_x_parameter_log>false</is_x_parameter_log><is_y_parameter_log>false</is_y_parameter_log><x_parameter_scale_value>0</x_parameter_scale_value><y_parameter_scale_value>0</y_parameter_scale_value><input>All Events\P1</input></gate><gate fullname="All Events\P1\P2\P3" type="Region_Classifier"><name>P3</name><color>0x0000ff</color><visible>true</visible><dotsize>0</dotsize><enabled>true</enabled><num_events>0</num_events><parent>All Events\P1\P2</parent><region name="P3" xparm="FITC-A" yparm="FSC-A" type="RECTANGLE_REGION"><points><point x="2.0441306111936886" y="256595.55480000307" /><point x="5.4754101297866695" y="256595.55480000307" /><point x="5.4754101297866695" y="18055.41120014494" /><point x="2.0441306111936886" y="18055.41120014494" /></points></region><is_x_parameter_scaled>false</is_x_parameter_scaled><is_y_parameter_scaled>false</is_y_parameter_scaled><is_x_parameter_log>true</is_x_parameter_log><is_y_parameter_log>false</is_y_parameter_log><x_parameter_scale_value>44</x_parameter_scale_value><y_parameter_scale_value>0</y_parameter_scale_value><input>All Events\P1\P2</input></gate></gates><pipeline><storage_gate>All Events</storage_gate><color_counter>0</color_counter><stop_rule mode="1" time="0" gate="All Events" events="10000" /></pipeline><analysis name="Analysis" /></tube><tube name="VCP"><date>2018-07-05T13:22:21</date><data_filename>Specimen_001_VCP.fcs</data_filename><data_begin_date>2018-07-05T13:21:39</data_begin_date><data_end_date>2018-07-05T13:22:21</data_end_date><data_instrument_serial_number>1</data_instrument_serial_number><data_instrument_name>LSRFortessa</data_instrument_name><data_instrument_type>LSRFortessa</data_instrument_type><time_tick_last_event>5388</time_tick_last_event><window_extension>10.0</window_extension><fsc_area_scaling>0.44</fsc_area_scaling><acquirable>true</acquirable><record_user>LisaNg</record_user><institution>SIgN</institution><AcqObjInError>false</AcqObjInError><AspiratedError>false</AspiratedError><lasers><laser name="Red"><delay>103.02999877929688</delay><area_scaling>0.8100000023841858</area_scaling><optical_configuration>9</optical_configuration></laser><laser name="Violet"><delay>31.530000686645508</delay><area_scaling>1.0</area_scaling><optical_configuration>9</optical_configuration></laser><laser name="Blue"><delay>0.0</delay><area_scaling>0.5</area_scaling><optical_configuration>9</optical_configuration></laser><laser name="YelGr"><delay>140.17999267578125</delay><area_scaling>0.6899999976158142</area_scaling><optical_configuration>9</optical_configuration></laser></lasers><keywords><keyword name="SAMPLE ID" type="2"><suffix></suffix><description>String used to identify a sample</description><visible>true</visible><edit_name>true</edit_name><edit_name_only>false</edit_name_only><edit_value>true</edit_value><edit_limit>true</edit_limit><length>64</length><value></value></keyword><keyword name="PATIENT ID" type="2"><suffix></suffix><description>String used to identify a patient</description><visible>true</visible><edit_name>true</edit_name><edit_name_only>false</edit_name_only><edit_value>true</edit_value><edit_limit>true</edit_limit><length>64</length><value></value></keyword><keyword name="$OP" type="2"><suffix></suffix><description>User name of application operator when data was collected</description><visible>true</visible><edit_name>false</edit_name><edit_name_only>false</edit_name_only><edit_value>false</edit_value><edit_limit>false</edit_limit><length>64</length><value>LisaNg</value></keyword><keyword name="$INST" type="2"><suffix></suffix><description>Institution where data was collected</description><visible>true</visible><edit_name>false</edit_name><edit_name_only>false</edit_name_only><edit_value>false</edit_value><edit_limit>false</edit_limit><length>64</length><value>SIgN</value></keyword><keyword name="GUID" type="2"><suffix></suffix><description>String value with a unique identifier for exported FCS file</description><visible>true</visible><edit_name>false</edit_name><edit_name_only>false</edit_name_only><edit_value>false</edit_value><edit_limit>false</edit_limit><length>64</length><value>fa860d04-ffb8-4cb5-b5d4-bd906314db00</value></keyword><keyword name="CST SETUP STATUS" type="2"><suffix></suffix><description>Cytometer Performance Results (pass or fail)</description><visible>true</visible><edit_name>false</edit_name><edit_name_only>false</edit_name_only><edit_value>false</edit_value><edit_limit>false</edit_limit><length>64</length><value>SUCCESS</value></keyword><keyword name="CST BEADS LOT ID" type="2"><suffix></suffix><description>Lot ID information for CST beads</description><visible>true</visible><edit_name>false</edit_name><edit_name_only>false</edit_name_only><edit_value>false</edit_value><edit_limit>false</edit_limit><length>64</length><value>72755</value></keyword><keyword name="CYTOMETER CONFIG NAME" type="2"><suffix></suffix><description>Cytometer configuration name</description><visible>true</visible><edit_name>false</edit_name><edit_name_only>false</edit_name_only><edit_value>false</edit_value><edit_limit>false</edit_limit><length>64</length><value>Anis's config SORP 2B 6V 5YG 3R</value></keyword><keyword name="CYTOMETER CONFIG CREATE DATE" type="2"><suffix></suffix><description>Cytometer configuration creation date</description><visible>true</visible><edit_name>false</edit_name><edit_name_only>false</edit_name_only><edit_value>false</edit_value><edit_limit>false</edit_limit><length>64</length><value>2016-04-21T11:40:47+08:00</value></keyword><keyword name="CST SETUP DATE" type="2"><suffix></suffix><description>Date and time of cytometer setup and tracking</description><visible>true</visible><edit_name>false</edit_name><edit_name_only>false</edit_name_only><edit_value>false</edit_value><edit_limit>false</edit_limit><length>64</length><value>2018-06-11T12:38:46+08:00</value></keyword><keyword name="CST BASELINE DATE" type="2"><suffix></suffix><description>Date and time of cytometer baseline setup</description><visible>true</visible><edit_name>false</edit_name><edit_name_only>false</edit_name_only><edit_value>false</edit_value><edit_limit>false</edit_limit><length>64</length><value>2018-03-12T13:27:33+08:00</value></keyword><keyword name="CST BEADS EXPIRED" type="3"><suffix></suffix><description>Cytometer beads expired</description><visible>true</visible><edit_name>false</edit_name><edit_name_only>false</edit_name_only><edit_value>false</edit_value><edit_limit>false</edit_limit><value>2</value></keyword><keyword name="CST PERFORMANCE EXPIRED" type="2"><suffix></suffix><description>Date and time of Cytometer performance expired</description><visible>true</visible><edit_name>false</edit_name><edit_name_only>false</edit_name_only><edit_value>false</edit_value><edit_limit>false</edit_limit><length>64</length><value>2018-06-12T12:38:46+08:00</value></keyword><keyword name="CST REGULATORY STATUS" type="2"><suffix></suffix><description>Cytometer regulatory status - "CE-IVD Performance Check" or "RUO Performance Check"</description><visible>true</visible><edit_name>false</edit_name><edit_name_only>false</edit_name_only><edit_value>false</edit_value><edit_limit>false</edit_limit><length>64</length><value>RUO Performance Check</value></keyword></keywords><instrument_settings name="Cytometer Settings" template="false"><threshold_op>2</threshold_op><flow_rate>0</flow_rate><auto_compensation>false</auto_compensation><compensation_enabled>false</compensation_enabled><scales_recorded>true</scales_recorded><use_auto_biexp_scale>true</use_auto_biexp_scale><parameter name="FSC-A" type="30"><is_log>false</is_log><is_quantitated>false</is_quantitated><min>0.0</min><max>262143.0</max><raw_index>1</raw_index><linear_index>1</linear_index><log_index>9</log_index><final_index>1</final_index><fl>FSC</fl><voltage>240</voltage><target>3</target><brightness>1.0</brightness><threshold>5000</threshold><trigger>true</trigger><labels_only>false</labels_only><biexp_scale>0</biexp_scale><comp_biexp_scale>0</comp_biexp_scale><manual_biexp_scale>0</manual_biexp_scale><can_be_compensated>false</can_be_compensated></parameter><parameter name="FSC-H" type="10"><is_log>false</is_log><is_quantitated>false</is_quantitated><min>0.0</min><max>262143.0</max><raw_index>3</raw_index><linear_index>3</linear_index><log_index>10</log_index><final_index>3</final_index><fl>FSC</fl><voltage>240</voltage><target>3</target><brightness>1.0</brightness><threshold>5000</threshold><trigger>true</trigger><labels_only>false</labels_only><biexp_scale>0</biexp_scale><comp_biexp_scale>0</comp_biexp_scale><manual_biexp_scale>0</manual_biexp_scale><can_be_compensated>false</can_be_compensated></parameter><parameter name="FSC-W" type="20"><is_log>false</is_log><is_quantitated>false</is_quantitated><min>0.0</min><max>262143.0</max><raw_index>2</raw_index><linear_index>2</linear_index><log_index>2</log_index><final_index>2</final_index><fl>FSC</fl><voltage>240</voltage><target>3</target><brightness>1.0</brightness><threshold>5000</threshold><trigger>true</trigger><labels_only>false</labels_only><biexp_scale>-1</biexp_scale><comp_biexp_scale>-1</comp_biexp_scale><manual_biexp_scale>0</manual_biexp_scale><can_be_compensated>false</can_be_compensated></parameter><parameter name="SSC-A" type="30"><is_log>false</is_log><is_quantitated>false</is_quantitated><min>0.0</min><max>262143.0</max><raw_index>4</raw_index><linear_index>4</linear_index><log_index>11</log_index><final_index>4</final_index><fl>SSC</fl><voltage>330</voltage><target>3</target><brightness>1.0</brightness><threshold>5000</threshold><trigger>false</trigger><labels_only>false</labels_only><biexp_scale>0</biexp_scale><comp_biexp_scale>0</comp_biexp_scale><manual_biexp_scale>0</manual_biexp_scale><can_be_compensated>false</can_be_compensated></parameter><parameter name="SSC-H" type="10"><is_log>false</is_log><is_quantitated>false</is_quantitated><min>0.0</min><max>262143.0</max><raw_index>6</raw_index><linear_index>6</linear_index><log_index>12</log_index><final_index>6</final_index><fl>SSC</fl><voltage>330</voltage><target>3</target><brightness>1.0</brightness><threshold>5000</threshold><trigger>false</trigger><labels_only>false</labels_only><biexp_scale>0</biexp_scale><comp_biexp_scale>0</comp_biexp_scale><manual_biexp_scale>0</manual_biexp_scale><can_be_compensated>false</can_be_compensated></parameter><parameter name="SSC-W" type="20"><is_log>false</is_log><is_quantitated>false</is_quantitated><min>0.0</min><max>262143.0</max><raw_index>5</raw_index><linear_index>5</linear_index><log_index>5</log_index><final_index>5</final_index><fl>SSC</fl><voltage>330</voltage><target>3</target><brightness>1.0</brightness><threshold>5000</threshold><trigger>false</trigger><labels_only>false</labels_only><biexp_scale>-1</biexp_scale><comp_biexp_scale>-1</comp_biexp_scale><manual_biexp_scale>0</manual_biexp_scale><can_be_compensated>false</can_be_compensated></parameter><parameter name="FITC-A" type="30"><is_log>true</is_log><is_quantitated>false</is_quantitated><min>0.0</min><max>5.4185380935668945</max><raw_index>7</raw_index><linear_index>7</linear_index><log_index>13</log_index><final_index>13</final_index><fl>FITC</fl><voltage>280</voltage><target>3</target><brightness>1.0</brightness><threshold>5000</threshold><trigger>false</trigger><labels_only>false</labels_only><biexp_scale>49</biexp_scale><comp_biexp_scale>49</comp_biexp_scale><manual_biexp_scale>0</manual_biexp_scale><can_be_compensated>true</can_be_compensated><compensation><compensation_coefficient>1.0</compensation_coefficient></compensation></parameter><parameter name="Time" type="40"><is_log>false</is_log><is_quantitated>false</is_quantitated><min>0.0</min><max>262143.0</max><raw_index>0</raw_index><linear_index>0</linear_index><log_index>0</log_index><final_index>0</final_index></parameter></instrument_settings><gates><gate fullname="All Events" type="EventSource_Classifier"><name>All Events</name><color>0x000000</color><visible>true</visible><dotsize>0</dotsize><enabled>false</enabled><num_events>0</num_events></gate><gate fullname="All Events\P1" type="Region_Classifier"><name>P1</name><color>0xff0000</color><visible>true</visible><dotsize>0</dotsize><enabled>true</enabled><num_events>0</num_events><parent>All Events</parent><region name="P1" xparm="FSC-A" yparm="SSC-A" type="POLYGON_REGION"><points><point x="64623.71598921681" y="11121.104700149066" /><point x="249720.4035213344" y="67982.41800011529" /><point x="241024.58598626847" y="237179.4966000148" /><point x="44747.56162335184" y="256595.5548000033" /><point x="11206.551130954691" y="98493.36660009719" /></points></region><is_x_parameter_scaled>false</is_x_parameter_scaled><is_y_parameter_scaled>false</is_y_parameter_scaled><is_x_parameter_log>false</is_x_parameter_log><is_y_parameter_log>false</is_y_parameter_log><x_parameter_scale_value>0</x_parameter_scale_value><y_parameter_scale_value>0</y_parameter_scale_value><input>All Events</input></gate><gate fullname="All Events\P1\P2" type="Region_Classifier"><name>P2</name><color>0x00ff00</color><visible>true</visible><dotsize>0</dotsize><enabled>true</enabled><num_events>0</num_events><parent>All Events\P1</parent><region name="P2" xparm="FSC-A" yparm="FSC-H" type="POLYGON_REGION"><points><point x="37294.00373615247" y="12507.96600014824" /><point x="252204.92281706745" y="131778.03780007735" /><point x="242266.84563413504" y="178931.32200004935" /><point x="19902.368666020615" y="43018.91460013011" /></points></region><is_x_parameter_scaled>false</is_x_parameter_scaled><is_y_parameter_scaled>false</is_y_parameter_scaled><is_x_parameter_log>false</is_x_parameter_log><is_y_parameter_log>false</is_y_parameter_log><x_parameter_scale_value>0</x_parameter_scale_value><y_parameter_scale_value>0</y_parameter_scale_value><input>All Events\P1</input></gate><gate fullname="All Events\P1\P2\P3" type="Region_Classifier"><name>P3</name><color>0x0000ff</color><visible>true</visible><dotsize>0</dotsize><enabled>true</enabled><num_events>0</num_events><parent>All Events\P1\P2</parent><region name="P3" xparm="FITC-A" yparm="FSC-A" type="RECTANGLE_REGION"><points><point x="2.1389173382266438" y="256595.55480000298" /><point x="5.475410129786669" y="256595.55480000298" /><point x="5.475410129786669" y="22215.995100142463" /><point x="2.1389173382266438" y="22215.995100142463" /></points></region><is_x_parameter_scaled>false</is_x_parameter_scaled><is_y_parameter_scaled>false</is_y_parameter_scaled><is_x_parameter_log>true</is_x_parameter_log><is_y_parameter_log>false</is_y_parameter_log><x_parameter_scale_value>44</x_parameter_scale_value><y_parameter_scale_value>0</y_parameter_scale_value><input>All Events\P1\P2</input></gate></gates><pipeline><storage_gate>All Events</storage_gate><scale_on_gate>All Events</scale_on_gate><color_counter>0</color_counter><stop_rule mode="1" time="0" gate="All Events" events="10000" /></pipeline><analysis name="Analysis"><worksheet_config active_worksheet="Sheet1" active_acquisition_template="Global Sheet1" active_group="ACQUISITION_TEMPLATES"><worksheet name="Sheet1" type="ANALYSIS_WORKSHEET" AppSettings="false"><page_setup x="72" y="72" width="612" height="792" imgWidth="468" imgHeight="648" orientation="Portrait" /><properties SpecificType="0" numRows="5" numCols="2" pageBreak="true" showWorkSheetGrid="true" snapToWorkSheetGrid="false" workSheetGridSize="9" pageNumber="false" showNameTime="true" pageTitle="1" pageLeftHeader="0" pageRightHeader="0" pageLeftFooter="8" pageRightFooter="3" /><worksheet_element type="BIEXPDOTPLOT" x="22" y="3702" width="258" height="249" opaque="true"><plot type="BIEXPDOTPLOT"><list_data>VCP siRNA ZsGreen_001.Specimen_001.mock</list_data><title_font name="Microsoft Sans Serif" size="12" italic="false" bold="false" color="0x000000" /><label_font name="Microsoft Sans Serif" size="12" italic="false" bold="false" color="0x000000" /><value_font name="Microsoft Sans Serif" size="9" italic="false" bold="false" color="0x000000" /><title tube="true" specimen="true" population="false" string="false" content="" /><labels xLabelVisible="true" yLabelVisible="true" /><parameters xParam="FSC-A" xParamFL="FSC" yParam="SSC-A" yParamFL="SSC" /><tool type="GATETOOL_2D" class="com.bd.applications.heatwave.gate.GateTool2D" layer="Region Layer"><tracker type="POLYGON_TRACKER" /><gate name="All Events\P1" regionType="POLYGON_REGION"><label name="P1" xOffset="-6" yOffset="6" /></gate></tool><layer name="Region Layer" /><layer name="grid_layer" /><background colorID="0xffffff" /><gate_selections><gate name="All Events" /></gate_selections><order_populations>false</order_populations><drawing_order><gate name="All Events" draw="1" /><gate name="All Events\P1" draw="2" /><gate name="All Events\P1\P2" draw="3" /><gate name="All Events\P1\P2\P3" draw="4" /></drawing_order><grid_visibility>false</grid_visibility><tickmark_visibility>true</tickmark_visibility><tickmarklabel_visibility>true</tickmarklabel_visibility><plotoutline_visibility>true</plotoutline_visibility><gridoutline_visibility>true</gridoutline_visibility><fullgridoutline_visibility>true</fullgridoutline_visibility><halfgridoutline_visibility>false</halfgridoutline_visibility><opaque>true</opaque><show_overlay>true</show_overlay><legend_display>false</legend_display><scale_x_axis>false</scale_x_axis><scale_y_axis>false</scale_y_axis><target_area_width_x>2</target_area_width_x><target_area_width_y>2</target_area_width_y><zoom_node /><dotplot_properties><sampledoption_mode>2</sampledoption_mode><display_percent>100</display_percent><display_number>1000</display_number><dot_size>0</dot_size><timescale>false</timescale><acquisition_sampled_option_mode>3</acquisition_sampled_option_mode></dotplot_properties></plot></worksheet_element><worksheet_element type="BIEXPDOTPLOT" x="300" y="3703" width="258" height="249" opaque="true"><plot type="BIEXPDOTPLOT"><list_data>VCP siRNA ZsGreen_001.Specimen_001.mock</list_data><title_font name="Microsoft Sans Serif" size="12" italic="false" bold="false" color="0x000000" /><label_font name="Microsoft Sans Serif" size="12" italic="false" bold="false" color="0x000000" /><value_font name="Microsoft Sans Serif" size="9" italic="false" bold="false" color="0x000000" /><title tube="true" specimen="true" population="true" string="false" content="" /><labels xLabelVisible="true" yLabelVisible="true" /><parameters xParam="FSC-A" xParamFL="FSC" yParam="FSC-H" yParamFL="FSC" /><tool type="GATETOOL_2D" class="com.bd.applications.heatwave.gate.GateTool2D" layer="Region Layer"><tracker type="POLYGON_TRACKER" /><gate name="All Events\P1\P2" regionType="POLYGON_REGION"><label name="P2" xOffset="-6" yOffset="6" /></gate></tool><layer name="Region Layer" /><layer name="grid_layer" /><background colorID="0xffffff" /><gate_selections><gate name="All Events\P1" /></gate_selections><order_populations>false</order_populations><drawing_order><gate name="All Events\P1" draw="1" /><gate name="All Events\P1\P2" draw="2" /><gate name="All Events\P1\P2\P3" draw="3" /></drawing_order><grid_visibility>false</grid_visibility><tickmark_visibility>true</tickmark_visibility><tickmarklabel_visibility>true</tickmarklabel_visibility><plotoutline_visibility>true</plotoutline_visibility><gridoutline_visibility>true</gridoutline_visibility><fullgridoutline_visibility>true</fullgridoutline_visibility><halfgridoutline_visibility>false</halfgridoutline_visibility><opaque>true</opaque><show_overlay>true</show_overlay><legend_display>false</legend_display><scale_x_axis>false</scale_x_axis><scale_y_axis>false</scale_y_axis><target_area_width_x>2</target_area_width_x><target_area_width_y>2</target_area_width_y><zoom_node /><dotplot_properties><sampledoption_mode>2</sampledoption_mode><display_percent>100</display_percent><display_number>1000</display_number><dot_size>0</dot_size><timescale>false</timescale><acquisition_sampled_option_mode>3</acquisition_sampled_option_mode></dotplot_properties></plot></worksheet_element><worksheet_element type="BIEXPDOTPLOT" x="574" y="3706" width="258" height="249" opaque="true"><plot type="BIEXPDOTPLOT"><list_data>VCP siRNA ZsGreen_001.Specimen_001.mock</list_data><title_font name="Microsoft Sans Serif" size="12" italic="false" bold="false" color="0x000000" /><label_font name="Microsoft Sans Serif" size="12" italic="false" bold="false" color="0x000000" /><value_font name="Microsoft Sans Serif" size="9" italic="false" bold="false" color="0x000000" /><title tube="true" specimen="true" population="true" string="false" content="" /><labels xLabelVisible="true" yLabelVisible="true" /><parameters xParam="FITC-A" xParamFL="FITC" yParam="FSC-A" yParamFL="FSC" /><tool type="GATETOOL_2D" class="com.bd.applications.heatwave.gate.GateTool2D" layer="Region Layer"><tracker type="RECTANGLE_TRACKER" /><gate name="All Events\P1\P2\P3" regionType="RECTANGLE_REGION"><label name="P3" xOffset="-6" yOffset="6" /></gate></tool><layer name="Region Layer" /><layer name="grid_layer" /><background colorID="0xffffff" /><gate_selections><gate name="All Events\P1\P2" /></gate_selections><order_populations>false</order_populations><drawing_order><gate name="All Events\P1\P2" draw="1" /><gate name="All Events\P1\P2\P3" draw="2" /></drawing_order><grid_visibility>false</grid_visibility><tickmark_visibility>true</tickmark_visibility><tickmarklabel_visibility>true</tickmarklabel_visibility><plotoutline_visibility>true</plotoutline_visibility><gridoutline_visibility>true</gridoutline_visibility><fullgridoutline_visibility>true</fullgridoutline_visibility><halfgridoutline_visibility>false</halfgridoutline_visibility><opaque>true</opaque><show_overlay>true</show_overlay><legend_display>false</legend_display><scale_x_axis>false</scale_x_axis><scale_y_axis>false</scale_y_axis><target_area_width_x>2</target_area_width_x><target_area_width_y>2</target_area_width_y><zoom_node /><dotplot_properties><sampledoption_mode>2</sampledoption_mode><display_percent>100</display_percent><display_number>1000</display_number><dot_size>0</dot_size><timescale>false</timescale><acquisition_sampled_option_mode>3</acquisition_sampled_option_mode></dotplot_properties></plot></worksheet_element><worksheet_element type="GATE_HIERARCHY_VIEW" x="132" y="3958" width="400" height="115" opaque="true"><GATE_HIERARCHY_VIEW /><list_data>VCP siRNA ZsGreen_001.Specimen_001.mock</list_data><acquisition_sampled_option_mode>1</acquisition_sampled_option_mode><outline_visibility>true</outline_visibility><VIEW_COLUMNS columnCount="4"><COLUMN visible="true" /><COLUMN visible="true" /><COLUMN visible="true" /><COLUMN visible="true" /></VIEW_COLUMNS><FONTINFO name="Microsoft Sans Serif" size="12" isBold="false" isItalic="false" red="0" green="0" blue="0" /></worksheet_element></worksheet></worksheet_config></analysis></tube><tube name="VCP_001"><date>2018-07-05T13:22:56</date><data_filename>Specimen_001_VCP_001.fcs</data_filename><data_begin_date>2018-07-05T13:22:22</data_begin_date><data_end_date>2018-07-05T13:22:56</data_end_date><data_instrument_serial_number>1</data_instrument_serial_number><data_instrument_name>LSRFortessa</data_instrument_name><data_instrument_type>LSRFortessa</data_instrument_type><time_tick_last_event>3237</time_tick_last_event><window_extension>10.0</window_extension><fsc_area_scaling>0.44</fsc_area_scaling><acquirable>true</acquirable><record_user>LisaNg</record_user><institution>SIgN</institution><AcqObjInError>false</AcqObjInError><AspiratedError>false</AspiratedError><lasers><laser name="Red"><delay>103.02999877929688</delay><area_scaling>0.8100000023841858</area_scaling><optical_configuration>9</optical_configuration></laser><laser name="Violet"><delay>31.530000686645508</delay><area_scaling>1.0</area_scaling><optical_configuration>9</optical_configuration></laser><laser name="Blue"><delay>0.0</delay><area_scaling>0.5</area_scaling><optical_configuration>9</optical_configuration></laser><laser name="YelGr"><delay>140.17999267578125</delay><area_scaling>0.6899999976158142</area_scaling><optical_configuration>9</optical_configuration></laser></lasers><keywords><keyword name="SAMPLE ID" type="2"><suffix></suffix><description>String used to identify a sample</description><visible>true</visible><edit_name>true</edit_name><edit_name_only>false</edit_name_only><edit_value>true</edit_value><edit_limit>true</edit_limit><length>64</length><value></value></keyword><keyword name="PATIENT ID" type="2"><suffix></suffix><description>String used to identify a patient</description><visible>true</visible><edit_name>true</edit_name><edit_name_only>false</edit_name_only><edit_value>true</edit_value><edit_limit>true</edit_limit><length>64</length><value></value></keyword><keyword name="$OP" type="2"><suffix></suffix><description>User name of application operator when data was collected</description><visible>true</visible><edit_name>false</edit_name><edit_name_only>false</edit_name_only><edit_value>false</edit_value><edit_limit>false</edit_limit><length>64</length><value>LisaNg</value></keyword><keyword name="$INST" type="2"><suffix></suffix><description>Institution where data was collected</description><visible>true</visible><edit_name>false</edit_name><edit_name_only>false</edit_name_only><edit_value>false</edit_value><edit_limit>false</edit_limit><length>64</length><value>SIgN</value></keyword><keyword name="GUID" type="2"><suffix></suffix><description>String value with a unique identifier for exported FCS file</description><visible>true</visible><edit_name>false</edit_name><edit_name_only>false</edit_name_only><edit_value>false</edit_value><edit_limit>false</edit_limit><length>64</length><value>19075f4b-2fa6-4507-8097-e7162e85ff84</value></keyword><keyword name="CST SETUP STATUS" type="2"><suffix></suffix><description>Cytometer Performance Results (pass or fail)</description><visible>true</visible><edit_name>false</edit_name><edit_name_only>false</edit_name_only><edit_value>false</edit_value><edit_limit>false</edit_limit><length>64</length><value>SUCCESS</value></keyword><keyword name="CST BEADS LOT ID" type="2"><suffix></suffix><description>Lot ID information for CST beads</description><visible>true</visible><edit_name>false</edit_name><edit_name_only>false</edit_name_only><edit_value>false</edit_value><edit_limit>false</edit_limit><length>64</length><value>72755</value></keyword><keyword name="CYTOMETER CONFIG NAME" type="2"><suffix></suffix><description>Cytometer configuration name</description><visible>true</visible><edit_name>false</edit_name><edit_name_only>false</edit_name_only><edit_value>false</edit_value><edit_limit>false</edit_limit><length>64</length><value>Anis's config SORP 2B 6V 5YG 3R</value></keyword><keyword name="CYTOMETER CONFIG CREATE DATE" type="2"><suffix></suffix><description>Cytometer configuration creation date</description><visible>true</visible><edit_name>false</edit_name><edit_name_only>false</edit_name_only><edit_value>false</edit_value><edit_limit>false</edit_limit><length>64</length><value>2016-04-21T11:40:47+08:00</value></keyword><keyword name="CST SETUP DATE" type="2"><suffix></suffix><description>Date and time of cytometer setup and tracking</description><visible>true</visible><edit_name>false</edit_name><edit_name_only>false</edit_name_only><edit_value>false</edit_value><edit_limit>false</edit_limit><length>64</length><value>2018-06-11T12:38:46+08:00</value></keyword><keyword name="CST BASELINE DATE" type="2"><suffix></suffix><description>Date and time of cytometer baseline setup</description><visible>true</visible><edit_name>false</edit_name><edit_name_only>false</edit_name_only><edit_value>false</edit_value><edit_limit>false</edit_limit><length>64</length><value>2018-03-12T13:27:33+08:00</value></keyword><keyword name="CST BEADS EXPIRED" type="3"><suffix></suffix><description>Cytometer beads expired</description><visible>true</visible><edit_name>false</edit_name><edit_name_only>false</edit_name_only><edit_value>false</edit_value><edit_limit>false</edit_limit><value>2</value></keyword><keyword name="CST PERFORMANCE EXPIRED" type="2"><suffix></suffix><description>Date and time of Cytometer performance expired</description><visible>true</visible><edit_name>false</edit_name><edit_name_only>false</edit_name_only><edit_value>false</edit_value><edit_limit>false</edit_limit><length>64</length><value>2018-06-12T12:38:46+08:00</value></keyword><keyword name="CST REGULATORY STATUS" type="2"><suffix></suffix><description>Cytometer regulatory status - "CE-IVD Performance Check" or "RUO Performance Check"</description><visible>true</visible><edit_name>false</edit_name><edit_name_only>false</edit_name_only><edit_value>false</edit_value><edit_limit>false</edit_limit><length>64</length><value>RUO Performance Check</value></keyword></keywords><instrument_settings name="Cytometer Settings" template="false"><threshold_op>2</threshold_op><flow_rate>0</flow_rate><auto_compensation>false</auto_compensation><compensation_enabled>false</compensation_enabled><scales_recorded>true</scales_recorded><use_auto_biexp_scale>true</use_auto_biexp_scale><parameter name="FSC-A" type="30"><is_log>false</is_log><is_quantitated>false</is_quantitated><min>0.0</min><max>262143.0</max><raw_index>1</raw_index><linear_index>1</linear_index><log_index>9</log_index><final_index>1</final_index><fl>FSC</fl><voltage>240</voltage><target>3</target><brightness>1.0</brightness><threshold>5000</threshold><trigger>true</trigger><labels_only>false</labels_only><biexp_scale>0</biexp_scale><comp_biexp_scale>0</comp_biexp_scale><manual_biexp_scale>0</manual_biexp_scale><can_be_compensated>false</can_be_compensated></parameter><parameter name="FSC-H" type="10"><is_log>false</is_log><is_quantitated>false</is_quantitated><min>0.0</min><max>262143.0</max><raw_index>3</raw_index><linear_index>3</linear_index><log_index>10</log_index><final_index>3</final_index><fl>FSC</fl><voltage>240</voltage><target>3</target><brightness>1.0</brightness><threshold>5000</threshold><trigger>true</trigger><labels_only>false</labels_only><biexp_scale>0</biexp_scale><comp_biexp_scale>0</comp_biexp_scale><manual_biexp_scale>0</manual_biexp_scale><can_be_compensated>false</can_be_compensated></parameter><parameter name="FSC-W" type="20"><is_log>false</is_log><is_quantitated>false</is_quantitated><min>0.0</min><max>262143.0</max><raw_index>2</raw_index><linear_index>2</linear_index><log_index>2</log_index><final_index>2</final_index><fl>FSC</fl><voltage>240</voltage><target>3</target><brightness>1.0</brightness><threshold>5000</threshold><trigger>true</trigger><labels_only>false</labels_only><biexp_scale>-1</biexp_scale><comp_biexp_scale>-1</comp_biexp_scale><manual_biexp_scale>0</manual_biexp_scale><can_be_compensated>false</can_be_compensated></parameter><parameter name="SSC-A" type="30"><is_log>false</is_log><is_quantitated>false</is_quantitated><min>0.0</min><max>262143.0</max><raw_index>4</raw_index><linear_index>4</linear_index><log_index>11</log_index><final_index>4</final_index><fl>SSC</fl><voltage>330</voltage><target>3</target><brightness>1.0</brightness><threshold>5000</threshold><trigger>false</trigger><labels_only>false</labels_only><biexp_scale>0</biexp_scale><comp_biexp_scale>0</comp_biexp_scale><manual_biexp_scale>0</manual_biexp_scale><can_be_compensated>false</can_be_compensated></parameter><parameter name="SSC-H" type="10"><is_log>false</is_log><is_quantitated>false</is_quantitated><min>0.0</min><max>262143.0</max><raw_index>6</raw_index><linear_index>6</linear_index><log_index>12</log_index><final_index>6</final_index><fl>SSC</fl><voltage>330</voltage><target>3</target><brightness>1.0</brightness><threshold>5000</threshold><trigger>false</trigger><labels_only>false</labels_only><biexp_scale>0</biexp_scale><comp_biexp_scale>0</comp_biexp_scale><manual_biexp_scale>0</manual_biexp_scale><can_be_compensated>false</can_be_compensated></parameter><parameter name="SSC-W" type="20"><is_log>false</is_log><is_quantitated>false</is_quantitated><min>0.0</min><max>262143.0</max><raw_index>5</raw_index><linear_index>5</linear_index><log_index>5</log_index><final_index>5</final_index><fl>SSC</fl><voltage>330</voltage><target>3</target><brightness>1.0</brightness><threshold>5000</threshold><trigger>false</trigger><labels_only>false</labels_only><biexp_scale>-1</biexp_scale><comp_biexp_scale>-1</comp_biexp_scale><manual_biexp_scale>0</manual_biexp_scale><can_be_compensated>false</can_be_compensated></parameter><parameter name="FITC-A" type="30"><is_log>true</is_log><is_quantitated>false</is_quantitated><min>0.0</min><max>5.4185380935668945</max><raw_index>7</raw_index><linear_index>7</linear_index><log_index>13</log_index><final_index>13</final_index><fl>FITC</fl><voltage>280</voltage><target>3</target><brightness>1.0</brightness><threshold>5000</threshold><trigger>false</trigger><labels_only>false</labels_only><biexp_scale>42</biexp_scale><comp_biexp_scale>42</comp_biexp_scale><manual_biexp_scale>0</manual_biexp_scale><can_be_compensated>true</can_be_compensated><compensation><compensation_coefficient>1.0</compensation_coefficient></compensation></parameter><parameter name="Time" type="40"><is_log>false</is_log><is_quantitated>false</is_quantitated><min>0.0</min><max>262143.0</max><raw_index>0</raw_index><linear_index>0</linear_index><log_index>0</log_index><final_index>0</final_index></parameter></instrument_settings><gates><gate fullname="All Events" type="EventSource_Classifier"><name>All Events</name><color>0x000000</color><visible>true</visible><dotsize>0</dotsize><enabled>false</enabled><num_events>0</num_events></gate><gate fullname="All Events\P1" type="Region_Classifier"><name>P1</name><color>0xff0000</color><visible>true</visible><dotsize>0</dotsize><enabled>true</enabled><num_events>0</num_events><parent>All Events</parent><region name="P1" xparm="FSC-A" yparm="SSC-A" type="POLYGON_REGION"><points><point x="64623.71598921681" y="11121.104700149066" /><point x="249720.4035213344" y="67982.41800011529" /><point x="241024.58598626847" y="237179.4966000148" /><point x="44747.56162335184" y="256595.5548000033" /><point x="11206.551130954691" y="98493.36660009719" /></points></region><is_x_parameter_scaled>false</is_x_parameter_scaled><is_y_parameter_scaled>false</is_y_parameter_scaled><is_x_parameter_log>false</is_x_parameter_log><is_y_parameter_log>false</is_y_parameter_log><x_parameter_scale_value>0</x_parameter_scale_value><y_parameter_scale_value>0</y_parameter_scale_value><input>All Events</input></gate><gate fullname="All Events\P1\P2" type="Region_Classifier"><name>P2</name><color>0x00ff00</color><visible>true</visible><dotsize>0</dotsize><enabled>true</enabled><num_events>0</num_events><parent>All Events\P1</parent><region name="P2" xparm="FSC-A" yparm="FSC-H" type="POLYGON_REGION"><points><point x="37294.00373615247" y="12507.96600014824" /><point x="252204.92281706745" y="131778.03780007735" /><point x="242266.84563413504" y="178931.32200004935" /><point x="19902.368666020615" y="43018.91460013011" /></points></region><is_x_parameter_scaled>false</is_x_parameter_scaled><is_y_parameter_scaled>false</is_y_parameter_scaled><is_x_parameter_log>false</is_x_parameter_log><is_y_parameter_log>false</is_y_parameter_log><x_parameter_scale_value>0</x_parameter_scale_value><y_parameter_scale_value>0</y_parameter_scale_value><input>All Events\P1</input></gate><gate fullname="All Events\P1\P2\P3" type="Region_Classifier"><name>P3</name><color>0x0000ff</color><visible>true</visible><dotsize>0</dotsize><enabled>true</enabled><num_events>0</num_events><parent>All Events\P1\P2</parent><region name="P3" xparm="FITC-A" yparm="FSC-A" type="RECTANGLE_REGION"><points><point x="2.1389173382266438" y="256595.55480000298" /><point x="5.475410129786669" y="256595.55480000298" /><point x="5.475410129786669" y="22215.995100142463" /><point x="2.1389173382266438" y="22215.995100142463" /></points></region><is_x_parameter_scaled>false</is_x_parameter_scaled><is_y_parameter_scaled>false</is_y_parameter_scaled><is_x_parameter_log>true</is_x_parameter_log><is_y_parameter_log>false</is_y_parameter_log><x_parameter_scale_value>44</x_parameter_scale_value><y_parameter_scale_value>0</y_parameter_scale_value><input>All Events\P1\P2</input></gate></gates><pipeline><storage_gate>All Events</storage_gate><scale_on_gate>All Events</scale_on_gate><color_counter>0</color_counter><stop_rule mode="1" time="0" gate="All Events" events="10000" /></pipeline><analysis name="Analysis"><worksheet_config active_worksheet="Sheet1" active_acquisition_template="Global Sheet1" active_group="ACQUISITION_TEMPLATES" /></analysis></tube><tube name="VCP_002"><date>2018-07-05T13:23:41</date><data_filename>Specimen_001_VCP_002.fcs</data_filename><data_begin_date>2018-07-05T13:22:57</data_begin_date><data_end_date>2018-07-05T13:23:41</data_end_date><data_instrument_serial_number>1</data_instrument_serial_number><data_instrument_name>LSRFortessa</data_instrument_name><data_instrument_type>LSRFortessa</data_instrument_type><time_tick_last_event>4273</time_tick_last_event><window_extension>10.0</window_extension><fsc_area_scaling>0.44</fsc_area_scaling><acquirable>true</acquirable><record_user>LisaNg</record_user><institution>SIgN</institution><AcqObjInError>false</AcqObjInError><AspiratedError>false</AspiratedError><lasers><laser name="Red"><delay>103.02999877929688</delay><area_scaling>0.8100000023841858</area_scaling><optical_configuration>9</optical_configuration></laser><laser name="Violet"><delay>31.530000686645508</delay><area_scaling>1.0</area_scaling><optical_configuration>9</optical_configuration></laser><laser name="Blue"><delay>0.0</delay><area_scaling>0.5</area_scaling><optical_configuration>9</optical_configuration></laser><laser name="YelGr"><delay>140.17999267578125</delay><area_scaling>0.6899999976158142</area_scaling><optical_configuration>9</optical_configuration></laser></lasers><keywords><keyword name="SAMPLE ID" type="2"><suffix></suffix><description>String used to identify a sample</description><visible>true</visible><edit_name>true</edit_name><edit_name_only>false</edit_name_only><edit_value>true</edit_value><edit_limit>true</edit_limit><length>64</length><value></value></keyword><keyword name="PATIENT ID" type="2"><suffix></suffix><description>String used to identify a patient</description><visible>true</visible><edit_name>true</edit_name><edit_name_only>false</edit_name_only><edit_value>true</edit_value><edit_limit>true</edit_limit><length>64</length><value></value></keyword><keyword name="$OP" type="2"><suffix></suffix><description>User name of application operator when data was collected</description><visible>true</visible><edit_name>false</edit_name><edit_name_only>false</edit_name_only><edit_value>false</edit_value><edit_limit>false</edit_limit><length>64</length><value>LisaNg</value></keyword><keyword name="$INST" type="2"><suffix></suffix><description>Institution where data was collected</description><visible>true</visible><edit_name>false</edit_name><edit_name_only>false</edit_name_only><edit_value>false</edit_value><edit_limit>false</edit_limit><length>64</length><value>SIgN</value></keyword><keyword name="GUID" type="2"><suffix></suffix><description>String value with a unique identifier for exported FCS file</description><visible>true</visible><edit_name>false</edit_name><edit_name_only>false</edit_name_only><edit_value>false</edit_value><edit_limit>false</edit_limit><length>64</length><value>538811b0-9b4d-417a-8891-5fb607a1465b</value></keyword><keyword name="CST SETUP STATUS" type="2"><suffix></suffix><description>Cytometer Performance Results (pass or fail)</description><visible>true</visible><edit_name>false</edit_name><edit_name_only>false</edit_name_only><edit_value>false</edit_value><edit_limit>false</edit_limit><length>64</length><value>SUCCESS</value></keyword><keyword name="CST BEADS LOT ID" type="2"><suffix></suffix><description>Lot ID information for CST beads</description><visible>true</visible><edit_name>false</edit_name><edit_name_only>false</edit_name_only><edit_value>false</edit_value><edit_limit>false</edit_limit><length>64</length><value>72755</value></keyword><keyword name="CYTOMETER CONFIG NAME" type="2"><suffix></suffix><description>Cytometer configuration name</description><visible>true</visible><edit_name>false</edit_name><edit_name_only>false</edit_name_only><edit_value>false</edit_value><edit_limit>false</edit_limit><length>64</length><value>Anis's config SORP 2B 6V 5YG 3R</value></keyword><keyword name="CYTOMETER CONFIG CREATE DATE" type="2"><suffix></suffix><description>Cytometer configuration creation date</description><visible>true</visible><edit_name>false</edit_name><edit_name_only>false</edit_name_only><edit_value>false</edit_value><edit_limit>false</edit_limit><length>64</length><value>2016-04-21T11:40:47+08:00</value></keyword><keyword name="CST SETUP DATE" type="2"><suffix></suffix><description>Date and time of cytometer setup and tracking</description><visible>true</visible><edit_name>false</edit_name><edit_name_only>false</edit_name_only><edit_value>false</edit_value><edit_limit>false</edit_limit><length>64</length><value>2018-06-11T12:38:46+08:00</value></keyword><keyword name="CST BASELINE DATE" type="2"><suffix></suffix><description>Date and time of cytometer baseline setup</description><visible>true</visible><edit_name>false</edit_name><edit_name_only>false</edit_name_only><edit_value>false</edit_value><edit_limit>false</edit_limit><length>64</length><value>2018-03-12T13:27:33+08:00</value></keyword><keyword name="CST BEADS EXPIRED" type="3"><suffix></suffix><description>Cytometer beads expired</description><visible>true</visible><edit_name>false</edit_name><edit_name_only>false</edit_name_only><edit_value>false</edit_value><edit_limit>false</edit_limit><value>2</value></keyword><keyword name="CST PERFORMANCE EXPIRED" type="2"><suffix></suffix><description>Date and time of Cytometer performance expired</description><visible>true</visible><edit_name>false</edit_name><edit_name_only>false</edit_name_only><edit_value>false</edit_value><edit_limit>false</edit_limit><length>64</length><value>2018-06-12T12:38:46+08:00</value></keyword><keyword name="CST REGULATORY STATUS" type="2"><suffix></suffix><description>Cytometer regulatory status - "CE-IVD Performance Check" or "RUO Performance Check"</description><visible>true</visible><edit_name>false</edit_name><edit_name_only>false</edit_name_only><edit_value>false</edit_value><edit_limit>false</edit_limit><length>64</length><value>RUO Performance Check</value></keyword></keywords><instrument_settings name="Cytometer Settings" template="false"><threshold_op>2</threshold_op><flow_rate>0</flow_rate><auto_compensation>false</auto_compensation><compensation_enabled>false</compensation_enabled><scales_recorded>true</scales_recorded><use_auto_biexp_scale>true</use_auto_biexp_scale><parameter name="FSC-A" type="30"><is_log>false</is_log><is_quantitated>false</is_quantitated><min>0.0</min><max>262143.0</max><raw_index>1</raw_index><linear_index>1</linear_index><log_index>9</log_index><final_index>1</final_index><fl>FSC</fl><voltage>240</voltage><target>3</target><brightness>1.0</brightness><threshold>5000</threshold><trigger>true</trigger><labels_only>false</labels_only><biexp_scale>0</biexp_scale><comp_biexp_scale>0</comp_biexp_scale><manual_biexp_scale>0</manual_biexp_scale><can_be_compensated>false</can_be_compensated></parameter><parameter name="FSC-H" type="10"><is_log>false</is_log><is_quantitated>false</is_quantitated><min>0.0</min><max>262143.0</max><raw_index>3</raw_index><linear_index>3</linear_index><log_index>10</log_index><final_index>3</final_index><fl>FSC</fl><voltage>240</voltage><target>3</target><brightness>1.0</brightness><threshold>5000</threshold><trigger>true</trigger><labels_only>false</labels_only><biexp_scale>0</biexp_scale><comp_biexp_scale>0</comp_biexp_scale><manual_biexp_scale>0</manual_biexp_scale><can_be_compensated>false</can_be_compensated></parameter><parameter name="FSC-W" type="20"><is_log>false</is_log><is_quantitated>false</is_quantitated><min>0.0</min><max>262143.0</max><raw_index>2</raw_index><linear_index>2</linear_index><log_index>2</log_index><final_index>2</final_index><fl>FSC</fl><voltage>240</voltage><target>3</target><brightness>1.0</brightness><threshold>5000</threshold><trigger>true</trigger><labels_only>false</labels_only><biexp_scale>-1</biexp_scale><comp_biexp_scale>-1</comp_biexp_scale><manual_biexp_scale>0</manual_biexp_scale><can_be_compensated>false</can_be_compensated></parameter><parameter name="SSC-A" type="30"><is_log>false</is_log><is_quantitated>false</is_quantitated><min>0.0</min><max>262143.0</max><raw_index>4</raw_index><linear_index>4</linear_index><log_index>11</log_index><final_index>4</final_index><fl>SSC</fl><voltage>330</voltage><target>3</target><brightness>1.0</brightness><threshold>5000</threshold><trigger>false</trigger><labels_only>false</labels_only><biexp_scale>0</biexp_scale><comp_biexp_scale>0</comp_biexp_scale><manual_biexp_scale>0</manual_biexp_scale><can_be_compensated>false</can_be_compensated></parameter><parameter name="SSC-H" type="10"><is_log>false</is_log><is_quantitated>false</is_quantitated><min>0.0</min><max>262143.0</max><raw_index>6</raw_index><linear_index>6</linear_index><log_index>12</log_index><final_index>6</final_index><fl>SSC</fl><voltage>330</voltage><target>3</target><brightness>1.0</brightness><threshold>5000</threshold><trigger>false</trigger><labels_only>false</labels_only><biexp_scale>0</biexp_scale><comp_biexp_scale>0</comp_biexp_scale><manual_biexp_scale>0</manual_biexp_scale><can_be_compensated>false</can_be_compensated></parameter><parameter name="SSC-W" type="20"><is_log>false</is_log><is_quantitated>false</is_quantitated><min>0.0</min><max>262143.0</max><raw_index>5</raw_index><linear_index>5</linear_index><log_index>5</log_index><final_index>5</final_index><fl>SSC</fl><voltage>330</voltage><target>3</target><brightness>1.0</brightness><threshold>5000</threshold><trigger>false</trigger><labels_only>false</labels_only><biexp_scale>-1</biexp_scale><comp_biexp_scale>-1</comp_biexp_scale><manual_biexp_scale>0</manual_biexp_scale><can_be_compensated>false</can_be_compensated></parameter><parameter name="FITC-A" type="30"><is_log>true</is_log><is_quantitated>false</is_quantitated><min>0.0</min><max>5.4185380935668945</max><raw_index>7</raw_index><linear_index>7</linear_index><log_index>13</log_index><final_index>13</final_index><fl>FITC</fl><voltage>280</voltage><target>3</target><brightness>1.0</brightness><threshold>5000</threshold><trigger>false</trigger><labels_only>false</labels_only><biexp_scale>49</biexp_scale><comp_biexp_scale>49</comp_biexp_scale><manual_biexp_scale>0</manual_biexp_scale><can_be_compensated>true</can_be_compensated><compensation><compensation_coefficient>1.0</compensation_coefficient></compensation></parameter><parameter name="Time" type="40"><is_log>false</is_log><is_quantitated>false</is_quantitated><min>0.0</min><max>262143.0</max><raw_index>0</raw_index><linear_index>0</linear_index><log_index>0</log_index><final_index>0</final_index></parameter></instrument_settings><gates><gate fullname="All Events" type="EventSource_Classifier"><name>All Events</name><color>0x000000</color><visible>true</visible><dotsize>0</dotsize><enabled>false</enabled><num_events>0</num_events></gate><gate fullname="All Events\P1" type="Region_Classifier"><name>P1</name><color>0xff0000</color><visible>true</visible><dotsize>0</dotsize><enabled>true</enabled><num_events>0</num_events><parent>All Events</parent><region name="P1" xparm="FSC-A" yparm="SSC-A" type="POLYGON_REGION"><points><point x="64623.71598921681" y="11121.104700149066" /><point x="249720.4035213344" y="67982.41800011529" /><point x="241024.58598626847" y="237179.4966000148" /><point x="44747.56162335184" y="256595.5548000033" /><point x="11206.551130954691" y="98493.36660009719" /></points></region><is_x_parameter_scaled>false</is_x_parameter_scaled><is_y_parameter_scaled>false</is_y_parameter_scaled><is_x_parameter_log>false</is_x_parameter_log><is_y_parameter_log>false</is_y_parameter_log><x_parameter_scale_value>0</x_parameter_scale_value><y_parameter_scale_value>0</y_parameter_scale_value><input>All Events</input></gate><gate fullname="All Events\P1\P2" type="Region_Classifier"><name>P2</name><color>0x00ff00</color><visible>true</visible><dotsize>0</dotsize><enabled>true</enabled><num_events>0</num_events><parent>All Events\P1</parent><region name="P2" xparm="FSC-A" yparm="FSC-H" type="POLYGON_REGION"><points><point x="37294.00373615247" y="12507.96600014824" /><point x="252204.92281706745" y="131778.03780007735" /><point x="242266.84563413504" y="178931.32200004935" /><point x="19902.368666020615" y="43018.91460013011" /></points></region><is_x_parameter_scaled>false</is_x_parameter_scaled><is_y_parameter_scaled>false</is_y_parameter_scaled><is_x_parameter_log>false</is_x_parameter_log><is_y_parameter_log>false</is_y_parameter_log><x_parameter_scale_value>0</x_parameter_scale_value><y_parameter_scale_value>0</y_parameter_scale_value><input>All Events\P1</input></gate><gate fullname="All Events\P1\P2\P3" type="Region_Classifier"><name>P3</name><color>0x0000ff</color><visible>true</visible><dotsize>0</dotsize><enabled>true</enabled><num_events>0</num_events><parent>All Events\P1\P2</parent><region name="P3" xparm="FITC-A" yparm="FSC-A" type="RECTANGLE_REGION"><points><point x="2.1389173382266438" y="256595.55480000298" /><point x="5.475410129786669" y="256595.55480000298" /><point x="5.475410129786669" y="22215.995100142463" /><point x="2.1389173382266438" y="22215.995100142463" /></points></region><is_x_parameter_scaled>false</is_x_parameter_scaled><is_y_parameter_scaled>false</is_y_parameter_scaled><is_x_parameter_log>true</is_x_parameter_log><is_y_parameter_log>false</is_y_parameter_log><x_parameter_scale_value>44</x_parameter_scale_value><y_parameter_scale_value>0</y_parameter_scale_value><input>All Events\P1\P2</input></gate></gates><pipeline><storage_gate>All Events</storage_gate><scale_on_gate>All Events</scale_on_gate><color_counter>0</color_counter><stop_rule mode="1" time="0" gate="All Events" events="10000" /></pipeline><analysis name="Analysis"><worksheet_config active_worksheet="Sheet1" active_acquisition_template="Global Sheet1" active_group="ACQUISITION_TEMPLATES" /></analysis></tube></specimen><carousel_mgr><is_layout_locked>false</is_layout_locked><specimen><name>Specimen_001</name><status /><carousel_position><id>-1</id><start_pos>1</start_pos><end_pos>10</end_pos></carousel_position></specimen><carousel_assign_states>FFFFFFFFFFFFFFFF</carousel_assign_states><acq_settings><acq_time>3</acq_time><is_start_mix>false</is_start_mix><is_interim_mix>false</is_interim_mix><num_tubes_mix>4</num_tubes_mix><mix_duration>3</mix_duration></acq_settings></carousel_mgr></experiment></bdfacs>
